# Supplementary material for: Fungicides and the Grapevine Wood Mycobiome: A Case Study on Tracheomycotic Ascomycete Phaeomoniella chlamydospora Reveals Potential for Two Novel Control Strategies
Source: Front Plant Sci. 2019 Oct 31;10:1405. doi: 10.3389/fpls.2019.01405 (PMC6836639; doi:10.3389/fpls.2019.01405)
Supplement: Table S2 — Rarefaction curves results based on richness, calculated on the number of amplicon sequence variants (ASVs), and on Shannon index. [file Table_2.xls]

## Sheet: observed_otus
sample-id,depth-1_iter-1,depth-1_iter-2,depth-1_iter-3,depth-1_iter-4,depth-1_iter-5,depth-1_iter-6,depth-1_iter-7,depth-1_iter-8,depth-1_iter-9,depth-1_iter-10,depth-2000_iter-1,depth-2000_iter-2,depth-2000_iter-3,depth-2000_iter-4,depth-2000_iter-5,depth-2000_iter-6,depth-2000_iter-7,depth-2000_iter-8,depth-2000_iter-9,depth-2000_iter-10,depth-4000_iter-1,depth-4000_iter-2,depth-4000_iter-3,dep…
GF-T-ITS-1,1,1,1,1,1,1,1,1,1,1,16,15,14,12,15,14,14,14,15,15,16,16,15,15,16,15,15,14,15,18,18,17,15,16,17,16,16,16,18,15,17,16,17,15,17,16,15,15,15,16,16,17,16,16,16,16,17,16,15,15,16,15,16,17,17,16,18,17,17,16,18,16,18,17,16,17,15,17,18,18,18,16,18,18,16,18,18,18,17,17,17,18,16,16,16,17,17,17,18,18,GGAGCTACTAGATCGC,ACTACTACTA,Control_Water,a,Control,No,No,No inoculationC,No,A1,Sample
GF-T-ITS-10,1,1,1,1,1,1,1,1,1,1,15,13,15,14,11,15,14,16,15,14,15,14,15,15,15,16,15,15,14,16,16,15,16,15,15,15,16,16,16,16,16,16,16,16,15,15,15,16,15,15,16,16,16,16,15,16,16,15,16,16,16,16,15,16,16,15,16,16,16,16,16,16,16,16,16,16,16,15,16,16,16,16,16,15,15,16,16,15,16,16,16,16,15,16,16,15,16,16,16,16,GCGTAGTACTCTCTAT,ACTACTACTA,Control_Patogeno,e,Control,PchC,No,No,No,A10,Sample
GF-T-ITS-11,1,1,1,1,1,1,1,1,1,1,5,5,5,6,5,6,4,5,4,4,5,6,5,5,6,5,5,6,6,4,5,5,6,5,5,5,6,6,6,5,7,5,6,6,5,5,5,6,5,6,5,4,6,6,5,6,6,5,7,7,5,7,6,7,7,7,7,5,6,7,7,7,7,6,6,6,7,5,6,6,6,6,6,6,5,5,7,7,6,7,6,7,7,6,7,7,6,7,6,6,GCGTAGTATATCCTCT,ACTACTACTA,Control_Mycobioma,a,Control,No,MycobiomaC,No,No,B1,Sample
GF-T-ITS-12,1,1,1,1,1,1,1,1,1,1,18,18,17,17,17,17,18,16,16,18,18,17,19,18,18,18,18,17,17,18,18,20,16,17,19,20,18,19,18,18,18,19,20,19,19,20,19,19,19,19,20,19,19,18,20,20,20,19,18,20,19,19,20,20,18,20,19,18,20,19,20,19,20,20,18,19,20,20,21,20,21,19,20,20,21,20,20,20,19,20,20,21,20,20,19,20,20,21,20,20,GCGTAGTAAGAGTAGA,ACTACTACTA,Control_Mycobioma,b,Control,No,MycobiomaC,No,No,B2,Sample
GF-T-ITS-14,1,1,1,1,1,1,1,1,1,1,8,9,9,8,9,8,10,9,8,9,10,11,10,9,9,10,11,9,10,9,10,9,11,10,11,10,10,9,9,10,10,10,10,11,10,10,10,9,9,10,11,11,11,10,10,11,10,11,10,11,10,11,11,11,10,9,10,10,10,11,11,11,11,10,11,10,10,10,10,10,11,10,11,10,10,11,10,9,10,11,11,10,10,10,11,10,10,10,11,10,GCGTAGTAACTGCATA,ACTACTACTA,Control_Mycobioma,d,Control,No,MycobiomaC,No,No,B4,Sample
GF-T-ITS-15,1,1,1,1,1,1,1,1,1,1,19,19,19,20,19,17,19,18,19,19,20,19,19,20,20,20,20,20,20,20,20,20,20,20,20,20,20,20,20,20,20,20,20,20,20,20,20,20,19,20,20,20,20,20,20,20,20,20,20,20,20,20,20,20,20,20,20,20,20,20,20,20,20,20,20,20,20,20,20,20,20,20,20,20,20,20,20,20,20,20,20,20,20,20,20,20,20,20,20,20,GCGTAGTAAAGGAGTA,ACTACTACTA,Control_Mycobioma,e,Control,No,MycobiomaC,No,No,B5,Sample
GF-T-ITS-16,1,1,1,1,1,1,1,1,1,1,12,12,12,13,12,14,12,12,13,12,15,13,12,13,14,14,12,13,12,14,13,14,14,13,14,15,13,13,14,14,15,14,15,15,15,14,14,14,16,13,14,14,15,15,15,15,14,15,15,16,16,15,15,15,16,16,14,15,15,16,15,15,16,15,15,16,16,14,15,16,15,15,16,16,15,15,15,16,16,16,16,15,15,15,15,15,16,16,16,16,GCGTAGTACTAAGCCT,ACTACTACTA,Control_Myco+Path,a,Control,No,No,No,Pch_MycobiomaC,B6,Sample
GF-T-ITS-17,1,1,1,1,1,1,1,1,1,1,12,13,11,13,11,13,15,12,13,11,13,14,14,13,13,15,15,14,13,15,16,14,15,14,16,15,15,16,16,14,15,15,14,15,15,16,16,16,15,15,14,16,16,16,17,16,15,17,15,15,15,17,17,16,17,17,16,15,16,17,17,14,17,17,17,17,16,17,16,17,16,16,16,16,16,16,16,17,16,17,15,16,17,17,16,16,17,15,17,17,CGGAGCCTTAGATCGC,ACTACTACTA,Control_Myco+Path,b,Control,No,No,No,Pch_MycobiomaC,B7,Sample
GF-T-ITS-18,1,1,1,1,1,1,1,1,1,1,8,8,10,10,10,9,8,8,8,8,10,10,9,8,10,8,10,9,8,9,10,9,10,9,9,9,10,9,9,9,10,10,10,8,9,10,10,9,10,10,9,9,10,10,9,10,10,10,10,9,10,10,9,10,10,10,10,10,9,10,9,10,10,10,10,10,9,10,9,10,10,10,10,10,10,10,10,10,10,9,10,10,10,10,10,10,10,10,10,10,CGGAGCCTCTCTCTAT,ACTACTACTA,Control_Myco+Path,c,Control,No,No,No,Pch_MycobiomaC,B8,Sample
GF-T-ITS-19,1,1,1,1,1,1,1,1,1,1,11,10,9,10,9,11,8,9,9,8,10,9,10,9,9,10,10,12,12,10,11,11,11,13,11,12,10,11,12,10,11,12,11,12,13,11,13,13,9,10,13,12,13,12,12,12,11,11,13,12,12,12,13,12,12,12,13,11,11,13,13,13,13,13,13,13,13,13,13,13,13,13,12,13,13,11,13,12,12,13,13,13,12,13,13,13,13,13,13,12,CGGAGCCTTATCCTCT,ACTACTACTA,Control_Myco+Path,d,Control,No,No,No,Pch_MycobiomaC,B9,Sample
GF-T-ITS-2,1,1,1,1,1,1,1,1,1,1,9,10,12,10,12,9,9,11,12,10,13,12,12,11,10,12,13,12,11,12,11,14,13,12,12,12,14,13,14,12,13,13,13,13,13,12,14,12,12,15,14,13,14,14,12,13,13,15,13,14,13,13,13,15,13,12,14,13,14,15,14,15,14,15,14,12,14,14,15,14,13,13,15,14,13,14,14,14,14,13,14,14,14,14,14,14,15,14,14,13,GGAGCTACCTCTCTAT,ACTACTACTA,Control_Water,b,Control,No,No,No inoculationC,No,A2,Sample
GF-T-ITS-20,1,1,1,1,1,1,1,1,1,1,14,13,13,14,13,14,15,14,13,12,14,13,14,13,13,15,13,14,14,15,14,13,14,13,14,13,15,14,13,15,15,13,15,14,14,15,15,14,15,14,13,15,15,14,14,15,14,15,13,15,14,15,15,15,15,15,15,15,15,16,15,16,15,13,17,15,16,15,14,16,16,14,17,15,16,17,14,14,16,15,17,14,15,16,15,17,16,16,16,14,CGGAGCCTAGAGTAGA,ACTACTACTA,Control_Myco+Path,e,Control,No,No,No,Pch_MycobiomaC,B10,Sample
GF-T-ITS-21,1,1,1,1,1,1,1,1,1,1,4,3,3,4,4,3,4,4,5,5,4,4,4,3,4,3,5,4,3,4,4,5,5,4,4,4,5,4,3,5,5,4,6,5,4,4,5,4,4,5,6,5,5,6,5,6,5,3,6,5,5,5,6,5,6,6,4,6,6,5,5,5,6,6,6,5,5,6,5,5,6,5,6,6,6,6,6,6,6,6,6,6,4,6,6,6,6,6,6,4,CGGAGCCTGTAAGGAG,ACTACTACTA,CopperSulfur_Water,a,CuS,No,No,No inoculationCS,No,C1,Sample
GF-T-ITS-22,1,1,1,1,1,1,1,1,1,1,13,15,16,13,14,14,15,14,14,14,16,16,15,16,16,15,15,15,15,14,16,15,16,17,16,15,15,17,15,16,17,16,17,17,15,15,17,18,15,15,17,17,18,16,17,16,17,16,15,17,17,17,17,18,18,16,17,17,16,16,17,17,17,18,18,17,18,17,18,17,18,17,16,17,17,17,17,17,17,16,18,15,17,18,18,17,17,17,17,17,CGGAGCCTACTGCATA,ACTACTACTA,CopperSulfur_Water,b,CuS,No,No,No inoculationCS,No,C2,Sample
GF-T-ITS-23,1,1,1,1,1,1,1,1,1,1,6,7,7,6,7,7,5,5,5,6,7,6,6,7,7,6,6,6,5,7,8,7,6,6,8,7,8,7,8,6,8,9,7,8,7,6,7,8,8,8,9,7,8,8,7,8,8,9,9,8,8,9,7,8,8,8,8,8,8,8,9,8,9,8,8,8,9,9,8,8,9,9,9,8,9,9,9,8,9,8,9,7,8,9,9,9,9,8,9,9,CGGAGCCTAAGGAGTA,ACTACTACTA,CopperSulfur_Water,c,CuS,No,No,No inoculationCS,No,C3,Sample
GF-T-ITS-24,1,1,1,1,1,1,1,1,1,1,20,19,17,18,18,19,18,19,19,18,23,22,21,18,20,20,20,18,20,18,19,22,19,20,21,21,20,21,22,19,21,21,22,22,22,21,23,21,23,22,20,22,23,23,23,22,21,22,23,21,22,24,23,24,23,23,22,23,22,24,23,23,22,24,22,24,24,23,22,22,23,23,23,24,24,23,22,22,23,23,23,24,24,23,22,23,24,23,23,24,CGGAGCCTCTAAGCCT,ACTACTACTA,CopperSulfur_Water,d,CuS,No,No,No inoculationCS,No,C4,Sample
GF-T-ITS-25,1,1,1,1,1,1,1,1,1,1,13,13,13,14,14,14,14,13,13,13,14,15,14,15,12,13,13,15,15,13,14,15,15,15,13,14,14,14,16,14,14,15,16,15,14,14,16,15,16,15,15,15,15,15,15,15,16,16,15,15,14,15,16,15,16,16,14,16,16,17,14,16,16,17,17,16,16,16,17,16,16,15,16,15,16,15,17,16,17,16,15,17,16,16,17,16,15,17,16,16,TACGCTGCTAGATCGC,ACTACTACTA,CopperSulfur_Water,e,CuS,No,No,No inoculationCS,No,C5,Sample
GF-T-ITS-26,1,1,1,1,1,1,1,1,1,1,9,9,9,8,8,7,8,8,8,8,9,9,10,10,9,8,8,10,8,9,10,10,9,9,9,9,10,9,9,9,10,10,10,9,10,10,10,10,10,10,10,10,10,10,10,10,10,10,10,10,10,10,10,10,10,10,10,9,10,10,10,10,10,10,10,10,10,9,10,10,10,9,10,10,10,10,10,10,10,10,10,10,10,10,9,10,10,10,10,10,TACGCTGCCTCTCTAT,ACTACTACTA,CopperSulfur_Patogeno,a,CuS,PchCS,No,No,No,C6,Sample
GF-T-ITS-27,1,1,1,1,1,1,1,1,1,1,10,11,9,11,10,10,11,11,11,10,12,11,12,11,12,11,11,10,11,10,12,12,12,13,13,11,12,10,10,12,12,12,12,12,12,10,11,12,12,12,10,13,11,12,12,11,12,11,11,11,12,13,11,12,12,11,12,11,12,12,12,13,12,12,12,12,12,11,13,12,11,12,12,11,12,13,12,11,12,12,13,11,12,12,12,12,13,12,12,13,TACGCTGCTATCCTCT,ACTACTACTA,CopperSulfur_Patogeno,b,CuS,PchCS,No,No,No,C7,Sample
GF-T-ITS-28,1,1,1,1,1,1,1,1,1,1,8,6,8,7,8,6,7,9,9,8,9,7,7,8,10,9,9,9,9,10,9,11,10,9,11,9,10,11,10,8,8,11,10,9,9,12,11,9,11,11,10,10,9,10,10,11,12,11,10,12,11,10,10,12,9,11,10,10,11,12,11,10,12,12,13,11,10,9,10,10,12,11,11,12,11,13,10,10,10,14,11,14,12,8,12,14,12,11,12,13,TACGCTGCAGAGTAGA,ACTACTACTA,CopperSulfur_Patogeno,c,CuS,PchCS,No,No,No,C8,Sample
GF-T-ITS-29,1,1,1,1,1,1,1,1,1,1,11,10,12,12,11,11,11,12,12,12,13,14,14,14,13,13,12,12,13,12,14,13,13,12,13,13,13,13,13,13,13,13,12,13,13,13,13,13,14,14,13,13,14,14,13,14,14,14,13,13,13,13,13,13,13,13,14,14,14,13,14,14,14,14,13,13,13,13,14,13,13,13,14,13,13,14,14,13,13,13,14,13,13,13,13,13,14,14,14,13,TACGCTGCGTAAGGAG,ACTACTACTA,CopperSulfur_Patogeno,d,CuS,PchCS,No,No,No,C9,Sample
GF-T-ITS-3,1,1,1,1,1,1,1,1,1,1,21,21,20,19,20,19,19,20,20,18,20,21,21,20,22,24,21,21,21,22,21,21,22,22,22,21,21,21,22,22,23,22,22,22,21,20,22,23,22,23,25,23,22,22,21,23,22,23,22,21,23,20,23,23,21,22,22,23,22,22,23,22,23,22,23,23,24,24,25,23,24,24,24,23,23,23,23,23,23,22,25,24,23,24,23,22,24,23,23,22,GGAGCTACTATCCTCT,ACTACTACTA,Control_Water,c,Control,No,No,No inoculationC,No,A3,Sample
GF-T-ITS-30,1,1,1,1,1,1,1,1,1,1,8,9,8,8,11,8,8,9,8,8,8,9,10,10,11,9,9,10,10,10,9,11,11,11,11,11,11,9,9,11,11,10,10,10,12,10,12,11,11,9,11,12,12,10,12,10,10,10,10,10,12,12,11,9,12,11,11,11,11,9,11,12,12,11,12,12,12,11,11,12,11,10,12,12,11,11,12,12,12,12,12,11,11,11,12,12,11,12,11,12,TACGCTGCACTGCATA,ACTACTACTA,CopperSulfur_Patogeno,e,CuS,PchCS,No,No,No,C10,Sample
GF-T-ITS-31,1,1,1,1,1,1,1,1,1,1,10,9,12,11,10,11,10,10,11,11,12,11,13,10,12,12,11,11,12,11,13,11,13,13,13,12,12,13,11,13,12,12,12,13,12,13,12,13,12,13,13,13,13,13,13,13,13,11,13,12,12,13,13,13,12,12,13,13,13,13,12,13,13,13,13,12,13,13,12,13,13,12,13,13,12,13,13,13,13,12,13,13,12,12,13,12,13,13,13,13,TACGCTGCAAGGAGTA,ACTACTACTA,CopperSulfur_Mycobioma,a,CuS,No,MycobiomaCS,No,No,D1,Sample
GF-T-ITS-32,1,1,1,1,1,1,1,1,1,1,15,15,17,17,16,15,16,15,17,18,15,17,16,18,17,18,17,16,15,17,17,17,17,18,18,18,17,17,18,17,18,18,17,17,18,18,18,17,18,18,18,17,18,18,18,18,18,17,18,18,18,18,18,18,18,18,18,17,18,18,18,18,18,18,18,17,18,18,17,18,18,18,18,18,18,18,18,18,17,18,18,18,18,18,18,18,18,18,18,18,TACGCTGCCTAAGCCT,ACTACTACTA,CopperSulfur_Mycobioma,b,CuS,No,MycobiomaCS,No,No,D2,Sample
GF-T-ITS-33,1,1,1,1,1,1,1,1,1,1,20,16,21,16,20,21,15,22,18,20,23,22,21,24,21,20,20,23,21,23,22,25,22,23,22,24,21,23,23,24,21,24,24,24,23,25,23,24,22,23,25,24,25,22,24,26,25,25,24,23,25,26,25,23,26,24,26,24,24,22,24,25,24,25,25,24,25,22,26,25,24,25,25,26,21,24,24,26,25,25,24,25,25,26,26,26,25,26,25,24,ATGCGCAGTAGATCGC,ACTACTACTA,CopperSulfur_Mycobioma,c,CuS,No,MycobiomaCS,No,No,D3,Sample
GF-T-ITS-34,1,1,1,1,1,1,1,1,1,1,24,24,26,25,25,25,26,23,23,26,25,26,25,24,26,26,26,26,26,26,25,26,26,26,25,25,26,25,27,25,26,27,26,26,27,26,25,26,27,26,26,26,27,26,27,27,27,27,27,25,27,27,27,27,27,26,27,27,27,26,25,26,27,27,27,27,27,27,27,27,26,27,27,26,27,27,27,27,27,27,27,27,27,27,27,27,27,27,27,27,ATGCGCAGCTCTCTAT,ACTACTACTA,CopperSulfur_Mycobioma,d,CuS,No,MycobiomaCS,No,No,D4,Sample
GF-T-ITS-35,1,1,1,1,1,1,1,1,1,1,26,27,27,30,25,27,28,26,26,27,28,26,27,26,28,26,30,29,26,28,30,29,30,29,29,31,28,30,29,29,29,30,28,30,32,30,31,30,30,29,31,30,30,30,31,31,28,30,30,29,30,30,30,31,32,32,31,30,31,30,31,29,32,30,30,30,30,31,30,31,31,31,31,29,32,31,31,32,30,32,31,32,31,29,31,30,31,31,32,32,ATGCGCAGTATCCTCT,ACTACTACTA,CopperSulfur_Mycobioma,e,CuS,No,MycobiomaCS,No,No,D5,Sample
GF-T-ITS-36,1,1,1,1,1,1,1,1,1,1,20,24,21,19,23,21,21,23,20,18,24,22,26,22,24,25,23,24,24,26,23,26,26,26,26,27,27,26,25,23,24,27,27,26,25,25,27,27,25,29,28,27,27,24,27,26,27,25,26,28,27,25,25,27,27,26,27,27,24,26,27,28,29,27,28,27,25,25,27,28,27,27,26,27,27,28,29,27,28,26,27,27,28,27,25,26,27,27,29,28,ATGCGCAGAGAGTAGA,ACTACTACTA,CopperSulfur_Myco+Path,a,CuS,No,No,No,Pch_MycobiomaCS,D6,Sample
GF-T-ITS-37,1,1,1,1,1,1,1,1,1,1,18,16,15,16,16,16,18,15,16,16,17,18,18,17,16,18,18,17,17,18,17,18,18,18,18,18,18,17,18,18,18,18,18,18,18,18,18,18,18,18,17,18,18,18,18,18,18,18,18,18,18,18,18,18,18,18,18,18,18,18,18,18,18,18,18,18,18,18,18,18,18,18,18,18,18,18,18,18,18,18,18,18,18,18,18,18,18,18,18,18,ATGCGCAGGTAAGGAG,ACTACTACTA,CopperSulfur_Myco+Path,b,CuS,No,No,No,Pch_MycobiomaCS,D7,Sample
GF-T-ITS-38,1,1,1,1,1,1,1,1,1,1,19,20,18,18,20,19,19,18,17,21,22,22,21,21,22,21,21,21,19,23,23,21,23,22,22,23,23,22,20,22,22,23,21,22,22,22,22,23,23,22,22,23,23,23,23,23,23,24,22,24,23,22,23,23,22,23,23,24,22,24,23,24,24,24,23,23,23,24,23,24,24,23,24,21,24,24,24,24,24,24,24,24,24,24,23,23,24,24,24,23,ATGCGCAGACTGCATA,ACTACTACTA,CopperSulfur_Myco+Path,c,CuS,No,No,No,Pch_MycobiomaCS,D8,Sample
GF-T-ITS-39,1,1,1,1,1,1,1,1,1,1,24,20,22,23,20,21,21,21,22,22,20,24,23,25,23,23,21,26,23,23,24,23,25,25,24,24,26,25,24,24,25,24,25,25,25,25,26,26,25,25,25,25,24,24,25,25,25,25,26,24,26,25,24,26,25,25,26,26,26,26,25,25,26,26,26,26,26,26,24,26,26,24,25,25,25,24,26,26,25,26,26,26,25,25,25,25,26,25,25,26,ATGCGCAGAAGGAGTA,ACTACTACTA,CopperSulfur_Myco+Path,d,CuS,No,No,No,Pch_MycobiomaCS,D9,Sample
GF-T-ITS-4,1,1,1,1,1,1,1,1,1,1,20,19,20,19,20,17,20,19,19,20,21,20,19,19,21,21,21,20,20,19,20,21,22,21,21,22,20,21,20,21,21,20,22,21,21,22,22,22,21,22,22,22,22,22,22,22,21,22,21,21,22,22,22,22,22,22,22,21,22,22,22,22,22,22,22,22,21,22,22,22,22,22,22,21,22,22,22,21,22,22,22,22,22,22,22,22,22,22,22,22,GGAGCTACAGAGTAGA,ACTACTACTA,Control_Water,d,Control,No,No,No inoculationC,No,A4,Sample
GF-T-ITS-40,1,1,1,1,1,1,1,1,1,1,18,19,18,18,18,17,16,15,19,16,20,19,20,21,19,20,20,22,21,18,20,21,21,20,21,20,20,20,21,19,21,22,22,21,19,23,24,21,20,24,24,21,22,20,23,21,23,22,23,21,22,22,23,22,24,23,21,22,22,22,22,22,23,23,21,23,24,22,23,22,23,22,22,22,21,23,22,23,24,21,23,22,23,21,23,21,22,23,23,22,ATGCGCAGCTAAGCCT,ACTACTACTA,CopperSulfur_Myco+Path,e,CuS,No,No,No,Pch_MycobiomaCS,D10,Sample
GF-T-ITS-41,1,1,1,1,1,1,1,1,1,1,13,13,13,13,12,11,13,13,12,13,15,14,13,14,13,13,14,14,14,13,14,14,14,13,14,14,13,13,14,15,15,17,15,16,18,16,15,15,14,15,14,15,15,16,15,15,16,17,17,17,17,16,15,17,17,14,17,16,16,14,17,17,17,16,16,15,16,15,16,16,17,17,14,16,17,17,17,15,16,14,18,15,17,17,17,16,17,17,17,17,TAGCGCTCTAGATCGC,ACTACTACTA,Systemics_Water,a,Systemics,No,No,No inoculationS,No,E1,Sample
GF-T-ITS-42,1,1,1,1,1,1,1,1,1,1,8,7,7,8,7,5,6,8,8,7,9,7,10,7,8,6,7,9,6,8,8,8,7,9,10,7,8,8,8,9,8,9,9,8,11,9,8,9,8,9,9,8,7,9,7,10,8,10,8,9,9,9,10,9,10,11,10,8,8,8,9,10,10,10,10,10,10,8,10,10,9,10,10,9,10,9,11,10,10,11,8,10,10,9,9,11,11,11,9,10,TAGCGCTCCTCTCTAT,ACTACTACTA,Systemics_Water,b,Systemics,No,No,No inoculationS,No,E2,Sample
GF-T-ITS-43,1,1,1,1,1,1,1,1,1,1,12,11,11,12,11,10,12,12,11,13,11,12,12,14,14,12,12,15,12,15,12,12,14,13,11,12,14,13,13,14,14,13,15,13,13,14,13,15,13,15,12,12,16,13,14,14,15,12,14,13,14,16,13,13,15,15,14,17,16,16,12,16,16,14,15,15,14,15,14,13,15,15,14,13,15,14,15,17,12,12,15,14,14,15,15,15,16,16,13,16,TAGCGCTCTATCCTCT,ACTACTACTA,Systemics_Water,c,Systemics,No,No,No inoculationS,No,E3,Sample
GF-T-ITS-44,1,1,1,1,1,1,1,1,1,1,15,17,16,15,17,16,15,16,17,18,17,18,15,19,15,18,17,17,15,17,19,17,20,17,19,17,16,16,18,19,18,19,19,19,21,18,19,20,18,19,20,20,19,18,18,19,19,19,17,21,16,20,20,20,18,19,18,20,20,20,20,19,19,20,19,20,20,22,19,19,21,20,18,20,21,19,19,21,20,22,21,22,20,21,20,20,20,20,20,20,TAGCGCTCAGAGTAGA,ACTACTACTA,Systemics_Water,d,Systemics,No,No,No inoculationS,No,E4,Sample
GF-T-ITS-45,1,1,1,1,1,1,1,1,1,1,11,9,9,10,9,10,9,11,9,9,10,12,11,9,10,12,12,8,11,10,12,12,13,13,12,10,13,11,11,11,12,10,10,11,12,12,13,12,13,11,13,12,12,13,13,13,14,11,11,12,10,13,12,13,12,12,13,12,13,11,14,14,12,12,13,12,13,11,12,13,14,12,14,13,12,14,13,13,14,14,13,14,14,13,14,13,14,14,14,14,TAGCGCTCGTAAGGAG,ACTACTACTA,Systemics_Water,e,Systemics,No,No,No inoculationS,No,E5,Sample
GF-T-ITS-47,1,1,1,1,1,1,1,1,1,1,12,9,13,12,11,12,13,12,12,12,12,13,14,12,13,12,13,13,13,11,13,13,14,14,14,13,13,14,14,13,14,14,13,14,15,13,13,14,12,13,14,13,15,13,15,14,13,12,13,14,13,14,13,13,14,12,14,15,15,13,14,13,13,15,14,15,14,14,13,13,14,15,13,13,15,14,15,14,14,13,14,14,14,14,14,14,14,14,14,14,TAGCGCTCAAGGAGTA,ACTACTACTA,Systemics_Patogeno,b,Systemics,PchS,No,No,No,E7,Sample
GF-T-ITS-48,1,1,1,1,1,1,1,1,1,1,11,10,10,11,12,11,11,11,11,12,12,13,10,12,11,12,14,10,12,13,12,13,13,14,13,11,14,12,13,12,12,14,13,12,13,12,14,13,13,14,13,14,12,14,14,14,14,13,12,14,14,14,14,14,14,14,13,14,14,14,14,14,13,14,14,13,14,14,13,14,14,14,14,14,13,14,14,13,14,13,13,14,14,13,14,14,14,14,14,14,TAGCGCTCCTAAGCCT,ACTACTACTA,Systemics_Patogeno,c,Systemics,PchS,No,No,No,E8,Sample
GF-T-ITS-49,1,1,1,1,1,1,1,1,1,1,19,18,19,18,19,19,18,20,18,19,20,20,21,21,22,21,20,21,20,21,20,20,20,20,21,20,20,21,20,20,21,20,20,21,21,20,21,20,21,20,20,21,21,21,21,22,21,20,21,21,20,22,20,21,21,21,21,21,22,21,22,22,21,20,22,21,21,21,21,22,21,22,22,21,20,21,22,21,22,22,20,22,22,21,21,21,21,21,20,21,ACTGAGCGTAGATCGC,ACTACTACTA,Systemics_Patogeno,d,Systemics,PchS,No,No,No,E9,Sample
GF-T-ITS-5,1,1,1,1,1,1,1,1,1,1,16,16,16,15,15,14,16,16,16,16,17,15,16,17,16,18,17,15,16,16,16,17,17,16,15,18,16,17,17,16,16,17,18,18,16,18,17,16,17,15,16,17,17,18,16,18,18,17,17,18,18,18,17,17,18,18,17,19,17,17,19,16,18,17,16,18,15,19,19,16,18,17,19,18,18,18,18,18,17,18,18,17,17,18,18,18,18,18,19,18,GGAGCTACGTAAGGAG,ACTACTACTA,Control_Water,e,Control,No,No,No inoculationC,No,A5,Sample
GF-T-ITS-50,1,1,1,1,1,1,1,1,1,1,11,8,9,10,9,7,11,9,10,8,10,8,9,11,10,9,10,9,10,10,11,9,11,11,11,10,10,11,11,11,10,10,10,9,11,10,11,12,11,11,11,11,12,10,10,10,11,12,11,11,12,11,12,12,10,11,11,11,12,11,12,10,11,11,11,9,12,12,12,12,12,12,12,12,12,12,12,11,11,11,12,10,12,10,12,11,12,12,11,12,ACTGAGCGCTCTCTAT,ACTACTACTA,Systemics_Patogeno,e,Systemics,PchS,No,No,No,E10,Sample
GF-T-ITS-51,1,1,1,1,1,1,1,1,1,1,14,13,15,13,13,14,13,15,12,11,15,15,15,15,13,14,16,13,15,13,15,14,15,16,16,16,16,15,16,14,16,16,16,15,14,16,16,15,15,15,17,16,15,15,16,16,16,16,14,15,17,14,17,17,16,17,15,16,16,16,17,16,17,16,16,17,16,16,17,15,17,16,16,15,17,17,16,16,17,14,16,15,17,17,17,16,17,15,16,16,ACTGAGCGTATCCTCT,ACTACTACTA,Systemics_Mycobioma,a,Systemics,No,MycobiomaS,No,No,F1,Sample
GF-T-ITS-52,1,1,1,1,1,1,1,1,1,1,15,15,15,15,14,14,14,13,13,17,16,15,16,17,17,17,18,17,17,15,18,16,17,17,17,16,16,16,18,17,16,17,18,17,17,18,18,17,18,17,18,19,18,19,17,19,17,16,18,19,16,19,19,18,18,19,17,18,18,19,19,19,19,18,20,19,18,20,18,19,19,19,18,19,18,18,19,17,18,18,19,20,18,19,18,18,19,18,19,19,ACTGAGCGAGAGTAGA,ACTACTACTA,Systemics_Mycobioma,b,Systemics,No,MycobiomaS,No,No,F2,Sample
GF-T-ITS-53,1,1,1,1,1,1,1,1,1,1,19,18,19,20,17,18,21,19,19,17,19,20,20,20,19,19,21,20,20,19,21,20,21,19,20,21,20,20,21,21,21,20,21,21,20,21,20,21,18,21,21,21,20,21,21,19,21,21,20,21,21,21,21,21,21,21,21,21,21,20,21,21,21,21,21,21,21,21,21,21,21,21,21,21,21,21,21,21,21,21,21,21,21,21,21,21,21,21,21,21,ACTGAGCGGTAAGGAG,ACTACTACTA,Systemics_Mycobioma,c,Systemics,No,MycobiomaS,No,No,F3,Sample
GF-T-ITS-54,1,1,1,1,1,1,1,1,1,1,17,14,16,14,15,13,14,16,14,15,14,15,15,16,17,16,15,14,16,15,15,16,15,14,15,16,16,17,15,16,16,16,15,15,17,17,16,16,17,14,16,15,18,15,17,16,16,15,17,17,16,18,16,17,18,17,16,15,16,16,16,17,16,16,17,16,17,17,16,17,18,18,17,18,18,18,17,15,17,16,16,18,18,15,17,16,18,17,18,18,ACTGAGCGACTGCATA,ACTACTACTA,Systemics_Mycobioma,d,Systemics,No,MycobiomaS,No,No,F4,Sample
GF-T-ITS-55,1,1,1,1,1,1,1,1,1,1,15,15,15,18,17,14,16,15,17,17,18,17,17,16,16,16,17,17,18,16,17,17,17,19,18,18,18,17,16,17,17,19,17,19,18,18,17,17,17,16,18,17,17,17,17,18,17,18,19,18,18,17,18,18,18,17,17,17,17,18,17,18,17,18,16,18,18,18,17,17,18,19,17,17,19,19,18,18,19,17,18,19,17,18,19,18,19,18,17,18,ACTGAGCGAAGGAGTA,ACTACTACTA,Systemics_Mycobioma,e,Systemics,No,MycobiomaS,No,No,F5,Sample
GF-T-ITS-56,1,1,1,1,1,1,1,1,1,1,13,13,14,15,16,16,16,14,16,15,16,16,14,17,16,16,15,15,15,16,16,16,16,16,15,16,15,17,16,17,15,17,18,18,17,18,16,18,17,18,17,16,17,18,17,17,17,18,16,16,18,17,18,18,18,17,16,17,16,18,18,18,16,17,18,18,17,17,17,18,18,18,18,18,16,16,17,18,18,18,17,17,17,17,17,18,18,18,18,17,ACTGAGCGCTAAGCCT,ACTACTACTA,Systemics_Myco+Path,a,Systemics,No,No,No,Pch_MycobiomaS,F6,Sample
GF-T-ITS-57,1,1,1,1,1,1,1,1,1,1,5,4,4,5,4,5,6,5,6,5,5,5,4,7,5,5,6,5,5,6,6,7,6,7,8,4,5,5,8,8,6,7,7,8,8,9,6,7,7,7,7,7,7,7,7,6,7,7,7,9,7,6,7,8,7,8,7,6,8,8,8,9,9,8,8,8,8,7,8,8,9,7,7,9,9,8,9,6,8,7,9,10,8,8,8,10,9,10,8,9,CCTAAGACTAGATCGC,ACTACTACTA,Systemics_Myco+Path,b,Systemics,No,No,No,Pch_MycobiomaS,F7,Sample
GF-T-ITS-58,1,1,1,1,1,1,1,1,1,1,9,9,11,9,11,12,10,10,12,10,10,11,13,12,12,13,12,11,10,11,12,12,13,12,11,12,13,11,13,11,14,11,12,13,13,12,11,13,12,11,13,13,12,13,11,12,13,12,13,13,12,12,11,13,13,13,13,12,12,14,13,13,13,14,14,12,13,12,13,12,13,13,13,13,14,12,13,13,13,14,13,13,14,13,13,13,13,14,13,13,CCTAAGACCTCTCTAT,ACTACTACTA,Systemics_Myco+Path,c,Systemics,No,No,No,Pch_MycobiomaS,F8,Sample
GF-T-ITS-59,1,1,1,1,1,1,1,1,1,1,11,14,12,12,13,12,12,12,11,12,13,13,13,13,14,12,13,13,13,13,13,12,13,13,13,14,12,14,14,14,12,12,14,14,14,13,14,14,14,13,13,14,13,13,14,14,12,14,14,13,13,13,13,13,14,13,14,13,14,14,13,14,14,14,13,14,14,14,14,14,14,14,13,14,14,14,14,14,14,14,14,14,14,14,14,14,14,13,14,14,CCTAAGACTATCCTCT,ACTACTACTA,Systemics_Myco+Path,d,Systemics,No,No,No,Pch_MycobiomaS,F9,Sample
GF-T-ITS-6,1,1,1,1,1,1,1,1,1,1,16,15,14,15,15,15,15,16,14,16,16,15,16,15,15,15,14,15,16,15,15,16,16,16,15,15,16,15,16,16,16,16,16,15,15,16,16,16,16,16,16,15,16,16,16,16,16,16,16,16,16,16,16,15,16,16,16,16,16,16,16,16,16,16,16,16,16,16,16,16,16,16,16,16,16,16,16,16,16,16,16,16,16,16,16,16,16,16,16,16,GGAGCTACACTGCATA,ACTACTACTA,Control_Patogeno,a,Control,PchC,No,No,No,A6,Sample
GF-T-ITS-60,1,1,1,1,1,1,1,1,1,1,17,17,15,17,22,20,15,19,19,20,20,17,21,19,21,21,20,21,18,20,21,20,20,22,21,20,21,19,21,20,21,21,21,21,21,20,21,21,21,21,22,21,21,20,21,21,22,21,21,21,21,21,21,22,20,22,22,21,21,21,21,22,21,21,21,21,22,21,21,21,21,22,21,22,21,21,21,21,21,21,21,22,22,22,21,21,21,21,22,22,TAAGGCGATAGATCGC,ACTACTACTA,Systemics_Myco+Path,e,Systemics,No,No,No,Pch_MycobiomaS,F10,Sample
GF-T-ITS-61,1,1,1,1,1,1,1,1,1,1,13,14,16,15,13,14,16,14,14,12,17,16,16,14,14,16,16,14,15,17,16,17,18,19,17,15,16,17,18,17,20,18,20,18,17,18,20,18,18,17,17,18,18,19,19,19,18,18,19,18,18,19,17,19,19,19,20,19,19,20,20,19,18,19,18,19,19,18,19,19,19,20,19,19,19,19,18,19,18,19,19,19,18,19,19,18,19,19,20,19,TAAGGCGACTCTCTAT,ACTACTACTA,Blad_Water,a,Blad,No,No,No inoculationB,No,G1,Sample
GF-T-ITS-62,1,1,1,1,1,1,1,1,1,1,8,8,7,9,8,9,7,7,8,10,10,9,8,9,9,7,9,9,9,10,9,10,9,10,10,10,10,9,9,9,9,10,10,10,10,9,9,10,10,10,10,10,10,9,10,9,10,10,10,10,10,10,10,10,10,10,10,10,10,10,10,10,10,10,10,10,10,10,10,10,10,10,10,10,10,10,10,10,10,10,10,10,10,10,10,10,10,10,10,10,TAAGGCGATATCCTCT,ACTACTACTA,Blad_Water,b,Blad,No,No,No inoculationB,No,G2,Sample
GF-T-ITS-63,1,1,1,1,1,1,1,1,1,1,8,9,9,9,8,8,9,8,8,8,11,8,10,8,11,9,11,8,10,9,10,9,9,11,9,10,11,11,11,9,11,11,11,11,9,9,10,10,12,10,11,11,11,9,11,11,11,11,10,9,9,10,12,11,10,11,12,11,11,12,11,11,12,10,12,11,12,10,12,11,11,11,12,11,11,11,12,12,11,11,12,11,12,11,11,11,12,12,12,11,TAAGGCGAAGAGTAGA,ACTACTACTA,Blad_Water,c,Blad,No,No,No inoculationB,No,G3,Sample
GF-T-ITS-64,1,1,1,1,1,1,1,1,1,1,23,23,24,23,22,24,23,24,24,25,26,25,27,28,25,27,24,25,26,24,27,28,28,27,28,25,26,27,27,27,28,27,27,28,26,28,28,26,28,28,27,27,27,27,28,28,28,27,26,27,28,28,27,28,28,28,27,28,28,28,28,28,28,27,28,28,28,27,28,28,28,28,28,28,28,28,28,28,28,28,28,28,28,28,28,28,28,28,28,28,TAAGGCGAGTAAGGAG,ACTACTACTA,Blad_Water,d,Blad,No,No,No inoculationB,No,G4,Sample
GF-T-ITS-65,1,1,1,1,1,1,1,1,1,1,8,10,9,11,9,7,10,8,9,11,11,11,10,12,11,12,10,9,11,10,11,12,11,12,10,11,13,12,11,11,12,13,12,12,11,12,13,11,13,12,11,12,15,13,12,13,12,14,14,11,14,14,13,13,12,14,13,13,14,14,15,12,15,13,13,12,14,13,13,14,14,15,13,15,13,13,14,13,14,13,14,14,14,14,12,15,14,14,13,14,TAAGGCGAACTGCATA,ACTACTACTA,Blad_Water,e,Blad,No,No,No inoculationB,No,G5,Sample
GF-T-ITS-66,1,1,1,1,1,1,1,1,1,1,7,5,7,7,7,6,8,6,6,7,7,7,7,7,8,8,7,8,8,8,8,8,8,8,8,8,7,9,7,8,10,8,7,7,9,8,6,9,9,8,9,7,8,7,8,9,10,9,8,8,9,8,7,9,10,10,8,8,9,9,10,9,8,9,9,9,8,8,9,8,8,10,9,10,9,9,9,9,8,7,9,8,9,8,9,10,9,9,9,8,TAAGGCGAAAGGAGTA,ACTACTACTA,Blad_Patogeno,a,Blad,PchB,No,No,No,G6,Sample
GF-T-ITS-67,1,1,1,1,1,1,1,1,1,1,13,14,15,14,14,13,15,15,13,15,15,15,14,16,14,15,15,14,15,14,15,16,17,16,16,15,15,14,15,15,16,15,15,15,17,15,15,17,16,15,17,15,16,15,16,16,15,15,15,16,16,15,15,16,15,16,17,14,15,16,16,16,16,16,18,16,16,16,17,16,17,17,15,16,16,16,15,16,16,15,17,15,18,16,17,16,16,17,15,17,TAAGGCGACTAAGCCT,ACTACTACTA,Blad_Patogeno,b,Blad,PchB,No,No,No,G7,Sample
GF-T-ITS-68,1,1,1,1,1,1,1,1,1,1,17,16,16,14,16,16,15,16,15,16,18,16,18,18,18,16,18,16,17,17,18,19,18,17,19,19,17,19,16,17,19,18,18,18,19,18,18,19,19,19,19,18,19,18,18,18,19,19,18,19,19,19,19,18,18,18,19,18,18,18,19,19,19,19,19,19,19,19,19,19,19,19,18,19,19,19,19,19,18,19,19,19,19,19,19,19,19,19,19,19,CGTACTAGTAGATCGC,ACTACTACTA,Blad_Patogeno,c,Blad,PchB,No,No,No,G8,Sample
GF-T-ITS-69,1,1,1,1,1,1,1,1,1,1,24,26,27,27,27,26,24,25,26,25,26,29,25,26,26,25,26,25,25,26,27,27,29,28,26,27,27,27,26,28,28,25,27,28,27,27,27,27,26,27,29,28,27,29,27,28,29,29,28,27,27,28,28,29,28,27,28,28,28,29,28,27,28,29,28,28,28,28,28,27,29,28,29,28,27,27,28,28,28,28,28,29,29,28,29,28,28,28,28,28,CGTACTAGCTCTCTAT,ACTACTACTA,Blad_Patogeno,d,Blad,PchB,No,No,No,G9,Sample
GF-T-ITS-7,1,1,1,1,1,1,1,1,1,1,18,19,17,17,17,19,17,17,17,18,19,19,19,18,18,17,19,17,18,19,19,19,19,20,19,20,20,20,19,20,19,20,19,19,19,20,19,20,19,20,20,19,19,18,19,20,20,18,19,20,20,20,20,20,20,20,20,20,19,20,19,20,20,20,20,19,19,20,20,20,19,20,20,20,20,20,20,19,20,20,19,20,20,19,20,19,20,19,20,20,GGAGCTACAAGGAGTA,ACTACTACTA,Control_Patogeno,b,Control,PchC,No,No,No,A7,Sample
GF-T-ITS-70,1,1,1,1,1,1,1,1,1,1,12,16,14,15,12,12,14,13,15,15,16,17,15,16,18,16,15,17,18,22,14,17,17,19,18,19,16,19,18,19,19,20,16,21,19,18,20,19,20,18,20,18,20,20,20,20,19,18,19,18,18,22,20,21,19,20,22,19,22,21,20,22,22,20,21,20,23,19,20,20,19,23,20,19,20,21,20,21,20,22,21,20,20,22,21,19,22,21,22,22,CGTACTAGTATCCTCT,ACTACTACTA,Blad_Patogeno,e,Blad,PchB,No,No,No,G10,Sample
GF-T-ITS-71,1,1,1,1,1,1,1,1,1,1,21,21,20,20,21,20,20,21,20,21,20,21,20,21,20,21,21,20,21,21,21,22,21,21,21,21,22,21,21,21,21,21,21,22,21,21,21,21,21,21,21,21,21,22,21,22,21,21,21,22,21,21,21,22,21,22,21,21,22,22,22,21,21,22,21,21,21,21,21,21,21,22,21,22,21,21,21,21,21,21,22,22,22,22,21,21,22,21,21,21,CGTACTAGAGAGTAGA,ACTACTACTA,Blad_Mycobioma,a,Blad,No,MycobiomaB,No,No,H1,Sample
GF-T-ITS-72,1,1,1,1,1,1,1,1,1,1,18,18,19,19,19,18,18,20,18,18,20,19,19,19,19,19,19,19,18,19,18,19,19,19,19,19,19,19,19,18,20,20,18,19,19,18,20,20,19,19,20,18,20,20,19,20,19,19,20,19,19,19,19,19,20,20,19,20,20,20,19,20,20,20,19,20,19,20,20,20,20,19,19,19,19,20,20,19,19,20,19,20,19,20,19,19,20,20,20,20,CGTACTAGGTAAGGAG,ACTACTACTA,Blad_Mycobioma,b,Blad,No,MycobiomaB,No,No,H2,Sample
GF-T-ITS-73,1,1,1,1,1,1,1,1,1,1,26,26,25,27,27,28,27,27,25,28,29,30,28,30,29,31,27,29,28,30,29,31,30,30,30,31,29,28,30,29,32,31,30,33,31,31,30,31,31,31,32,30,31,32,30,31,31,30,32,32,32,31,32,32,30,32,31,30,30,31,32,32,30,32,33,31,31,30,30,30,33,32,33,31,32,32,33,31,33,32,31,32,30,30,33,32,33,32,32,33,CGTACTAGACTGCATA,ACTACTACTA,Blad_Mycobioma,c,Blad,No,MycobiomaB,No,No,H3,Sample
GF-T-ITS-74,1,1,1,1,1,1,1,1,1,1,25,25,27,27,27,27,26,26,28,26,28,28,26,30,28,29,29,27,27,27,30,29,27,29,30,29,29,28,29,29,28,29,29,29,28,30,28,30,30,30,30,30,30,29,29,30,30,30,28,29,30,30,31,30,31,30,30,30,30,30,29,27,30,29,29,29,29,29,29,30,30,29,30,30,30,31,29,29,31,31,31,31,30,31,31,30,31,29,29,29,CGTACTAGAAGGAGTA,ACTACTACTA,Blad_Mycobioma,d,Blad,No,MycobiomaB,No,No,H4,Sample
GF-T-ITS-75,1,1,1,1,1,1,1,1,1,1,19,18,17,17,18,20,18,21,18,19,21,23,19,22,23,19,21,20,19,22,19,22,20,21,21,22,23,20,21,23,25,23,23,25,23,24,23,22,22,22,22,24,24,23,23,24,22,24,22,23,25,24,24,24,25,22,24,23,24,23,24,21,24,24,24,22,25,24,26,26,25,24,24,24,24,24,24,23,23,22,25,25,23,24,23,25,25,26,25,25,CGTACTAGCTAAGCCT,ACTACTACTA,Blad_Mycobioma,e,Blad,No,MycobiomaB,No,No,H5,Sample
GF-T-ITS-76,1,1,1,1,1,1,1,1,1,1,17,18,18,17,15,17,14,18,18,16,18,18,18,19,20,19,20,19,18,17,20,20,19,19,18,19,20,18,18,19,20,19,20,19,19,20,19,20,19,19,19,19,20,19,19,20,20,20,19,20,19,20,18,20,20,20,20,19,20,20,20,19,20,20,20,20,19,19,19,20,20,20,20,20,20,20,20,20,19,20,20,19,20,20,20,20,20,20,20,20,AGGCAGAATAGATCGC,ACTACTACTA,Blad_Myco+Path,a,Blad,No,No,No,Pch_MycobiomaB,H6,Sample
GF-T-ITS-77,1,1,1,1,1,1,1,1,1,1,17,18,21,17,16,20,19,20,18,17,22,20,20,20,20,20,21,20,20,20,21,21,21,22,21,21,20,21,20,21,21,21,22,21,22,22,22,20,23,23,21,22,21,22,22,22,23,23,22,22,21,22,22,22,22,22,20,22,22,20,22,22,22,21,21,22,21,22,23,23,23,23,21,23,23,22,23,22,23,21,22,23,22,23,23,23,21,22,23,23,AGGCAGAACTCTCTAT,ACTACTACTA,Blad_Myco+Path,b,Blad,No,No,No,Pch_MycobiomaB,H7,Sample
GF-T-ITS-78,1,1,1,1,1,1,1,1,1,1,36,35,33,36,33,36,35,34,35,34,37,35,34,38,38,35,37,37,37,35,36,37,37,35,37,37,36,36,36,38,36,38,37,36,36,35,36,38,38,36,37,38,38,37,38,39,38,37,37,36,38,38,38,38,37,38,39,39,37,38,38,39,38,39,38,36,39,38,38,39,38,38,39,39,39,38,39,39,38,39,39,38,39,39,39,38,39,37,38,39,AGGCAGAATATCCTCT,ACTACTACTA,Blad_Myco+Path,c,Blad,No,No,No,Pch_MycobiomaB,H8,Sample
GF-T-ITS-79,1,1,1,1,1,1,1,1,1,1,36,40,38,43,41,38,39,38,36,39,42,40,43,40,44,44,40,40,42,41,41,44,42,43,41,42,44,43,43,44,44,43,44,45,43,44,43,43,43,44,45,42,43,44,43,44,44,44,44,44,44,43,43,44,44,43,43,45,44,43,45,45,44,42,44,45,44,44,45,45,43,45,44,44,44,45,44,44,44,44,44,43,44,44,44,45,44,44,44,44,AGGCAGAAAGAGTAGA,ACTACTACTA,Blad_Myco+Path,d,Blad,No,No,No,Pch_MycobiomaB,H9,Sample
GF-T-ITS-8,1,1,1,1,1,1,1,1,1,1,17,15,16,15,17,17,14,18,16,16,16,17,17,17,17,18,19,18,17,17,18,19,18,17,19,18,18,19,18,19,18,18,18,18,20,18,18,18,17,18,20,20,19,18,18,16,20,18,18,19,18,19,19,20,20,19,19,19,18,19,20,18,19,18,19,19,19,19,20,19,19,20,18,18,20,19,20,19,19,19,19,19,19,19,19,18,20,19,18,20,GGAGCTACCTAAGCCT,ACTACTACTA,Control_Patogeno,c,Control,PchC,No,No,No,A8,Sample
GF-T-ITS-80,1,1,1,1,1,1,1,1,1,1,21,21,21,21,22,21,21,23,19,22,23,21,22,21,22,22,22,21,22,22,22,23,23,23,23,23,23,23,23,23,22,22,23,23,23,23,23,23,23,23,23,23,23,23,23,23,23,23,23,23,23,23,23,23,23,23,23,22,23,23,23,23,23,23,23,23,23,23,23,23,23,23,23,23,23,23,23,23,23,23,23,23,23,23,23,23,23,23,23,23,GGGGGGGGGGGGGGGG,ACTACTACTA,Blad_Myco+Path,e,Blad,No,No,No,Pch_MycobiomaB,H10,Sample
GF-T-ITS-9,1,1,1,1,1,1,1,1,1,1,12,13,12,15,15,12,12,14,12,14,13,15,15,13,12,15,14,15,13,14,16,14,15,13,12,16,16,15,14,15,15,16,15,17,13,13,15,15,16,15,16,14,15,13,16,15,16,15,16,14,14,17,15,17,17,15,16,17,17,14,15,16,15,16,17,16,17,16,15,16,17,15,17,16,17,16,15,17,15,17,16,16,15,16,15,16,15,17,16,14,GCGTAGTATAGATCGC,ACTACTACTA,Control_Patogeno,d,Control,PchC,No,No,No,A9,Sample

## Sheet: shannon
sample-id,depth-1_iter-1,depth-1_iter-2,depth-1_iter-3,depth-1_iter-4,depth-1_iter-5,depth-1_iter-6,depth-1_iter-7,depth-1_iter-8,depth-1_iter-9,depth-1_iter-10,depth-2000_iter-1,depth-2000_iter-2,depth-2000_iter-3,depth-2000_iter-4,depth-2000_iter-5,depth-2000_iter-6,depth-2000_iter-7,depth-2000_iter-8,depth-2000_iter-9,depth-2000_iter-10,depth-4000_iter-1,depth-4000_iter-2,depth-4000_iter-3,dep…
GF-T-ITS-1,-0.0,-0.0,-0.0,-0.0,-0.0,-0.0,-0.0,-0.0,-0.0,-0.0,1.8104854581756613,1.782056125213979,1.7637312378881262,1.7421000869338457,1.7898448253294403,1.709883864894131,1.7433214237784649,1.7689501418309608,1.7437875103482057,1.7152119777722192,1.7704207728321448,1.7791280360438981,1.7384481683232005,1.7640367562381798,1.7499747166435857,1.766278390438658,1.7707343296324998,1.770636733824055,…
GF-T-ITS-10,-0.0,-0.0,-0.0,-0.0,-0.0,-0.0,-0.0,-0.0,-0.0,-0.0,1.6880996537482962,1.6530508844992868,1.656163067146526,1.664624081851228,1.5932838742431608,1.6157772392326768,1.6552559759246825,1.6955229805081848,1.708209132429612,1.677879310732476,1.682033503694766,1.6585694209054664,1.6744674372915878,1.6560953279682185,1.6518160076425674,1.6584001030538467,1.6773643572142785,1.647299876357074,1…
GF-T-ITS-11,-0.0,-0.0,-0.0,-0.0,-0.0,-0.0,-0.0,-0.0,-0.0,-0.0,1.089238081907005,1.0936766505434088,1.0696185907220415,1.0894794630587055,1.0760549789181695,1.0911462543715271,1.0756885317100404,1.0845646965692446,1.0920398831161953,1.0844676459349756,1.095873860424948,1.0645633220034567,1.0910000006662108,1.0865417039111855,1.072112878054653,1.084741408007323,1.0815495204164298,1.08467723347729,1…
GF-T-ITS-12,-0.0,-0.0,-0.0,-0.0,-0.0,-0.0,-0.0,-0.0,-0.0,-0.0,3.289024313656051,3.2611639577905303,3.2499624666524514,3.173180041612697,3.301346507589334,3.253462079784117,3.250948382929957,3.2344217106775552,3.2632565324386027,3.2446858061765895,3.2718252239061885,3.2543843378445696,3.2623117694482984,3.252727804179399,3.296757653678441,3.278444763252176,3.254789440527961,3.264847647288881,3.243…
GF-T-ITS-14,-0.0,-0.0,-0.0,-0.0,-0.0,-0.0,-0.0,-0.0,-0.0,-0.0,1.1167951165589638,1.0927424463739277,1.1626878272906815,1.0316705601969491,1.0817885234936016,1.0229569868915063,1.037036211161238,1.0183186738382748,1.0605098223454228,1.054503490775215,1.0850986072385465,1.0826656038579967,1.09014074893646,1.0651318320767296,1.0447066272406063,1.0501711054696963,1.0466967939322602,1.07013644547387,1…
GF-T-ITS-15,-0.0,-0.0,-0.0,-0.0,-0.0,-0.0,-0.0,-0.0,-0.0,-0.0,2.0820451458263785,2.1298242857562184,2.0602391427022106,2.11198577516272,2.0009836374610153,2.05012052031772,2.0692958255140588,2.067746021528526,2.054071049491862,2.080852587316978,2.0523718922688308,2.046180725297976,2.073055721602654,2.0837891698467623,2.1276347058656984,2.027226995586132,2.0464208101826054,2.0845302562224983,2.037…
GF-T-ITS-16,-0.0,-0.0,-0.0,-0.0,-0.0,-0.0,-0.0,-0.0,-0.0,-0.0,1.9713811329963975,1.9741285173490584,1.9603955284509347,1.9484912719420613,1.934515945260086,1.9463515341922637,1.9284060822367883,1.949805462172261,1.9449216835054723,1.9943954882396984,1.9662886881494392,1.9686037320926635,1.951634695663447,1.949831390194625,1.9374399772816073,1.955757536291548,1.9513823861459658,1.9736925868875683,…
GF-T-ITS-17,-0.0,-0.0,-0.0,-0.0,-0.0,-0.0,-0.0,-0.0,-0.0,-0.0,2.099300999106276,2.1577779496181493,2.197682967895703,2.195576429529375,2.103662138715823,2.1068500311850595,2.177843339165007,2.142622676553209,2.1926444989548424,2.125339585607433,2.11769122623879,2.1359614379764036,2.132487145703742,2.1700489507829586,2.127277353147503,2.1072937442788673,2.109825865532292,2.1683286559612207,2.10455…
GF-T-ITS-18,-0.0,-0.0,-0.0,-0.0,-0.0,-0.0,-0.0,-0.0,-0.0,-0.0,1.3717108585508722,1.3600545459081503,1.3431250936444001,1.3822788660045988,1.3276633483642852,1.314716705949043,1.36088363210719,1.3379782314917494,1.3103311106053912,1.3401795561007719,1.356695408406303,1.3578510001299091,1.3505712841005089,1.335856864650026,1.3395586525057293,1.3341337842748537,1.351377755566568,1.3718155304046733,1…
GF-T-ITS-19,-0.0,-0.0,-0.0,-0.0,-0.0,-0.0,-0.0,-0.0,-0.0,-0.0,0.5407141330899631,0.49910288823676974,0.5090646894595181,0.49957824791768285,0.4966914791399524,0.47890736912895226,0.45684758244688733,0.4122409538158879,0.5109613425667798,0.4617723103999234,0.47703164314298807,0.4721069049961259,0.4835906180150489,0.4331640175253986,0.4417771795301148,0.484786842313433,0.47004191514477217,0.4669397…
GF-T-ITS-2,-0.0,-0.0,-0.0,-0.0,-0.0,-0.0,-0.0,-0.0,-0.0,-0.0,1.1252425412027718,1.1291802787601797,1.1911722530292832,1.1631489342865915,1.2157085361981974,1.08687483443321,1.2083882264648478,1.198955333252618,1.2099385228182842,1.2202174983824678,1.1794081381458608,1.1674471719731925,1.1810754391607423,1.1419863126770713,1.224528852362931,1.230583429922039,1.2195990224046636,1.1390946602835177,1…
GF-T-ITS-20,-0.0,-0.0,-0.0,-0.0,-0.0,-0.0,-0.0,-0.0,-0.0,-0.0,1.8459467389995603,1.7945483182486843,1.7941577975963232,1.8621360822392963,1.8231083289307572,1.8554191886097378,1.865377733823885,1.8125776906245648,1.7832397706579,1.7958850611556654,1.8050702329861341,1.820560937256899,1.803088516131464,1.8582891072379741,1.8463920277204415,1.843326646038951,1.8371987574797763,1.8578057746367775,1.…
GF-T-ITS-21,-0.0,-0.0,-0.0,-0.0,-0.0,-0.0,-0.0,-0.0,-0.0,-0.0,0.26042925676444045,0.2888722098150154,0.2798197032209157,0.2976677515940832,0.2655822471707613,0.3007627204511681,0.2584683282782375,0.27157295015126776,0.3177651349102146,0.29094527530058295,0.27902535251831817,0.2827406941262266,0.25595719872611905,0.28808882245393275,0.3145920580089875,0.2550979549961623,0.29656048256858764,0.27344…
GF-T-ITS-22,-0.0,-0.0,-0.0,-0.0,-0.0,-0.0,-0.0,-0.0,-0.0,-0.0,0.8705592441070061,0.9543195498762966,0.938262537760079,0.9090478250233432,0.9898608328931043,0.9293355482718516,0.9246485201177179,0.8680698236067783,0.9320417537288481,0.9253630425509396,0.929487982035849,0.8952795955492944,0.9109648377796972,0.9794520340800268,0.9280591508654249,0.9582432443373147,0.9095797350884703,0.93466860886958…
GF-T-ITS-23,-0.0,-0.0,-0.0,-0.0,-0.0,-0.0,-0.0,-0.0,-0.0,-0.0,0.9882411383323426,0.9691161722521923,1.0058643968625864,0.9802288616988065,0.9774135040344528,0.980726077439422,0.9567080016899775,0.9955165316393398,0.9593514354909007,0.99906362000683,0.9801359122564576,0.9596846171921997,0.9696964011927596,1.0024541709416703,0.9673610746500155,0.9550584565432576,0.9830592808059025,0.952158277670549…
GF-T-ITS-24,-0.0,-0.0,-0.0,-0.0,-0.0,-0.0,-0.0,-0.0,-0.0,-0.0,2.0601850057739637,2.0089985283461873,1.9999626069865533,2.0158517247846826,1.950476680464042,2.0743308613133964,2.007776736526931,2.027171411701051,2.0232394778370333,1.9399495382910534,2.042764867912984,2.014886903839699,2.031128720643469,1.9761498902860628,1.9910435373002242,2.0211289289630945,2.0040578707769647,1.976724736101866,2.…
GF-T-ITS-25,-0.0,-0.0,-0.0,-0.0,-0.0,-0.0,-0.0,-0.0,-0.0,-0.0,1.664103013389676,1.6492740416497904,1.6032003310779548,1.5914782351450079,1.6505548828986472,1.6128202076375524,1.614834548874977,1.60086047424999,1.6326603476276247,1.5781309038475124,1.5998154373379343,1.6043457052538816,1.6004515753124926,1.5932313162555818,1.5644867933686184,1.5665929049845901,1.5987304867613856,1.6197344993868017…
GF-T-ITS-26,-0.0,-0.0,-0.0,-0.0,-0.0,-0.0,-0.0,-0.0,-0.0,-0.0,1.0127309516257426,1.0583057942314544,1.0636405710674257,1.0840266733678094,1.0758312956913578,1.054396521704803,1.0311866559992209,1.052332300702718,1.0316634308483934,1.0387226833345966,1.043072001457704,1.057520008891583,1.0517767103383098,1.0915879734390985,1.0195509765200907,1.0044419530619961,1.0290724307161938,1.0296297284603066…
GF-T-ITS-27,-0.0,-0.0,-0.0,-0.0,-0.0,-0.0,-0.0,-0.0,-0.0,-0.0,1.072817960461496,1.1005414861466,1.0864330367752533,1.1200462591528997,1.1380779996978776,1.1432781633474907,1.131525542771079,1.1725348896006034,1.154870779141252,1.113037902950514,1.1383780265026358,1.0883203068025502,1.1503398743995232,1.1275720905915148,1.1470925641823557,1.1494746548613126,1.1149097266003272,1.1354373786731826,1.…
GF-T-ITS-28,-0.0,-0.0,-0.0,-0.0,-0.0,-0.0,-0.0,-0.0,-0.0,-0.0,1.2745734775456274,1.2193152754971155,1.2779486768554296,1.2014033459425402,1.2216281582521384,1.2575977363768989,1.2303606712706778,1.2452230549647962,1.2200764008320912,1.2849298361070698,1.2466684857298702,1.1549323930281878,1.1972292664211246,1.202666294454903,1.1902542879970992,1.2377627992613431,1.2205339935214108,1.2382987540654…
GF-T-ITS-29,-0.0,-0.0,-0.0,-0.0,-0.0,-0.0,-0.0,-0.0,-0.0,-0.0,1.7990565377839844,1.7610146231393862,1.7621735591997567,1.7669545260942425,1.7456969546431527,1.7526678494328494,1.7513221474514535,1.7415793134850852,1.755077945068172,1.7564103277474659,1.7812439064520402,1.7570107213153916,1.7769283177268838,1.7775934554489838,1.7357842046209913,1.775961795312028,1.7877848628701263,1.78524324316983…
GF-T-ITS-3,-0.0,-0.0,-0.0,-0.0,-0.0,-0.0,-0.0,-0.0,-0.0,-0.0,1.2730365308579241,1.2422906858437794,1.2320068207407022,1.215451891337727,1.202360945189044,1.1890245919474236,1.1986939110424057,1.3055137195630782,1.2045681227593912,1.1961179411080263,1.203489459442247,1.2636979988067059,1.2207877380921979,1.1940431503537505,1.2562044262764598,1.1888451040779675,1.266622028962662,1.1919169952626565,…
GF-T-ITS-30,-0.0,-0.0,-0.0,-0.0,-0.0,-0.0,-0.0,-0.0,-0.0,-0.0,1.7916013056447149,1.8422476389302442,1.8358387109382852,1.8778621174631416,1.8713334726764073,1.8125051020536125,1.8727287234008916,1.8764193470510218,1.8162522020698841,1.8613956787493815,1.846707132772106,1.8198694648594214,1.8319631473619689,1.8716683923459838,1.863142789440483,1.8351239455393193,1.8302794526902066,1.86178501824289…
GF-T-ITS-31,-0.0,-0.0,-0.0,-0.0,-0.0,-0.0,-0.0,-0.0,-0.0,-0.0,0.7522889041474455,0.759513161325493,0.7712316900394778,0.7619045406492563,0.6794557955404988,0.7447840384575395,0.7475517878552586,0.7495614702531561,0.820311348655036,0.7209547407970244,0.694715877111948,0.7601310519045225,0.76916418022981,0.7544120219254228,0.7544163699333478,0.74177040566695,0.7719107255774348,0.7325563953680708,0.…
GF-T-ITS-32,-0.0,-0.0,-0.0,-0.0,-0.0,-0.0,-0.0,-0.0,-0.0,-0.0,1.4166849620641302,1.4014659270714631,1.4003875546041793,1.3548419931292213,1.4116340105457594,1.3605391850951412,1.4354488082604082,1.397397710553152,1.4283300733181548,1.4296229577137316,1.3510801206836038,1.3619749461524437,1.44946247973241,1.4330819981436485,1.426863615161518,1.414907237468257,1.4112654789119796,1.4103612745537384,…
GF-T-ITS-33,-0.0,-0.0,-0.0,-0.0,-0.0,-0.0,-0.0,-0.0,-0.0,-0.0,1.8283514332636914,1.8076480215104727,1.8415978747439683,1.793042181354753,1.8581529490576512,1.8465182061237424,1.796727096443978,1.8865825032345136,1.8237404337883896,1.805026379652173,1.8218052677823386,1.8258512617197447,1.8349550010348599,1.7994438302086915,1.8298331843179845,1.7982154013903855,1.818197065004192,1.811577269792842,…
GF-T-ITS-34,-0.0,-0.0,-0.0,-0.0,-0.0,-0.0,-0.0,-0.0,-0.0,-0.0,2.3528435262148277,2.3604335935445357,2.3519246358131505,2.410807109002424,2.3474796483837577,2.3830254107118867,2.256385159956836,2.349950702464695,2.3731567742627404,2.270874302029473,2.361562087275493,2.326377655283565,2.358243525044812,2.300510517135196,2.357936744499792,2.360106536410202,2.364654519395903,2.398935788482197,2.32596…
GF-T-ITS-35,-0.0,-0.0,-0.0,-0.0,-0.0,-0.0,-0.0,-0.0,-0.0,-0.0,2.813022152553157,2.8037233244973043,2.8679800459296003,2.8679248988751773,2.7795219281526973,2.7606313023289086,2.828605083208029,2.8313743122412394,2.804359652812236,2.8201695634474198,2.8407573863748508,2.7894597323814176,2.802108572194151,2.7856314760480876,2.7979005845837492,2.780851209541981,2.854997054998849,2.8009740945265937,2…
GF-T-ITS-36,-0.0,-0.0,-0.0,-0.0,-0.0,-0.0,-0.0,-0.0,-0.0,-0.0,2.025274204755582,2.0642481661756,2.0376113858047686,2.069127516943842,2.0402583299643644,2.0809965830420394,2.063679913770626,2.0419265700527816,2.0449947680388223,2.0951203980104838,2.0389369157000643,2.0196031787007263,2.048891634334131,2.0337665530241655,2.0673862595417716,2.016484506511844,2.10291539857292,2.040054488364457,2.0331…
GF-T-ITS-37,-0.0,-0.0,-0.0,-0.0,-0.0,-0.0,-0.0,-0.0,-0.0,-0.0,1.83750472219307,1.7866090448452596,1.8101756738027948,1.8103344564100419,1.7456080358299833,1.7896858848281951,1.7495117954611015,1.7636517060175756,1.815842060587964,1.8265322027372455,1.8115738701647297,1.7926958883772153,1.793929383446211,1.7904658254324934,1.8049871643499293,1.7938670134333108,1.8105310515289215,1.8117924474119351…
GF-T-ITS-38,-0.0,-0.0,-0.0,-0.0,-0.0,-0.0,-0.0,-0.0,-0.0,-0.0,1.8945621820794065,1.8977537321467872,1.9302179772038224,1.8461978949814877,1.8994782773526346,1.9370654142658343,1.8875933608491373,1.8910253944625817,1.8788270081811327,1.8916688095764749,1.9170393359794344,1.9377332350407084,1.9180078842476738,1.896113659983638,1.9162048359404935,1.8938214438458647,1.9374338794509076,1.9088514850058…
GF-T-ITS-39,-0.0,-0.0,-0.0,-0.0,-0.0,-0.0,-0.0,-0.0,-0.0,-0.0,1.5301579709320574,1.4818300178634485,1.4812836344330196,1.4146935915768293,1.4414386073697598,1.3969999913394862,1.4424131658055055,1.440149231716299,1.4648128650008962,1.4872475297867602,1.4324437179699967,1.4723605886427817,1.4634331178069746,1.4908494670808676,1.3866598450764493,1.4872301135315333,1.485884218964031,1.54241580799483…
GF-T-ITS-4,-0.0,-0.0,-0.0,-0.0,-0.0,-0.0,-0.0,-0.0,-0.0,-0.0,1.5355782630108727,1.37665085271548,1.420283060068625,1.451656426223482,1.423675876926819,1.392930979466562,1.3654264965958829,1.4107706482084783,1.315990291302554,1.406982589982572,1.3955308319477184,1.4403120153422013,1.415896636880614,1.4404639714372371,1.4024953361452366,1.3857762625333603,1.397688853036759,1.4395776816917913,1.4301…
GF-T-ITS-40,-0.0,-0.0,-0.0,-0.0,-0.0,-0.0,-0.0,-0.0,-0.0,-0.0,1.8541289198093251,1.7437498619164302,1.748778966062349,1.7555039680410833,1.7413636856748897,1.691569779875748,1.806177648599163,1.7879665663659943,1.702472097187539,1.81936106545556,1.7649387867060922,1.7591163088086819,1.782008298825971,1.724649010098787,1.7302016131848317,1.7802528983695551,1.7817060841595416,1.7889983058285606,1.7…
GF-T-ITS-41,-0.0,-0.0,-0.0,-0.0,-0.0,-0.0,-0.0,-0.0,-0.0,-0.0,1.8505823601675362,1.8838522688793184,1.8710316919062289,1.8968878950347048,1.869502300052397,1.8664018945390488,1.896611740288235,1.896693946695734,1.861782676102408,1.891998787712967,1.8956540935750386,1.8294499632584227,1.847339349447208,1.827581084398104,1.8119787488708885,1.8622233030629158,1.8274491192834499,1.834718541770635,1.8…
GF-T-ITS-42,-0.0,-0.0,-0.0,-0.0,-0.0,-0.0,-0.0,-0.0,-0.0,-0.0,1.1409797444025216,1.162359351682876,1.1549449990792353,1.118949221326818,1.1325382236496064,1.1302173815991516,1.1359532604642886,1.1698743128143863,1.1820202510858924,1.1294629006704417,1.1552088853912834,1.1693149527287368,1.180268543166306,1.1481250724726644,1.153519752141935,1.1744686734821528,1.165894454504509,1.140208215421343,1…
GF-T-ITS-43,-0.0,-0.0,-0.0,-0.0,-0.0,-0.0,-0.0,-0.0,-0.0,-0.0,1.156724614485054,1.2300718277648264,1.2424767178390075,1.1938584250211617,1.2341923247965434,1.24606874218476,1.2086398198857229,1.2081814164650364,1.193629732548096,1.208082095053574,1.1977823387536846,1.1883849757940383,1.244841349149823,1.2082849109688483,1.2235477531084027,1.1730859772864917,1.1990136780409828,1.202083278144876,1.…
GF-T-ITS-44,-0.0,-0.0,-0.0,-0.0,-0.0,-0.0,-0.0,-0.0,-0.0,-0.0,1.9932514087917677,1.8561306394198458,1.8700068263533018,1.9192278313703277,1.9375972023746928,1.9110808990944115,1.9167649678816385,1.9211587164738473,1.978951479543341,1.9342224869644367,1.9220548330521101,1.9191226071144767,1.9285844856230179,1.965289329811743,1.9112351558535545,1.8646182785282333,1.9352448250506729,1.90828834184422…
GF-T-ITS-45,-0.0,-0.0,-0.0,-0.0,-0.0,-0.0,-0.0,-0.0,-0.0,-0.0,0.6634994597076956,0.6457907710193651,0.6247000475156245,0.6465622283352422,0.6186919787112528,0.6884240582230667,0.6026538243682046,0.6123539883156202,0.6827547207779069,0.6733427106548403,0.622323880636465,0.6682395587860913,0.6162404936891615,0.6257070279616463,0.6605412021490216,0.6783219741429339,0.664696167072049,0.63873725325175…
GF-T-ITS-47,-0.0,-0.0,-0.0,-0.0,-0.0,-0.0,-0.0,-0.0,-0.0,-0.0,1.4304428192544052,1.5182205000063804,1.520198008424454,1.6023320243778318,1.5182693816488055,1.5183016668848075,1.5486187207638273,1.5217297822507325,1.4678453053037164,1.5154715955084168,1.5692387445247566,1.5561068086170984,1.569555908576724,1.5486793660110674,1.5414920227305942,1.5480533881521066,1.549158057125796,1.552511369995989…
GF-T-ITS-48,-0.0,-0.0,-0.0,-0.0,-0.0,-0.0,-0.0,-0.0,-0.0,-0.0,1.9043947863261763,1.9565115508323754,1.8999456873911997,1.9611619184338303,1.9681304298302433,1.9495451819042457,1.954780072391924,1.943110752461294,1.9380789490281412,1.9812702439230396,1.9182790644612053,1.9756715847404132,1.912094427026601,1.9691849287934844,1.919239322637923,1.9559401526021174,1.974339803411781,1.9625314862022263,…
GF-T-ITS-49,-0.0,-0.0,-0.0,-0.0,-0.0,-0.0,-0.0,-0.0,-0.0,-0.0,2.165993478960723,2.1849155870030548,2.1417886177714527,2.2042759845440267,2.089175677607434,2.142480478999579,2.1463987328202028,2.133576644872947,2.14549042586197,2.0955432098287545,2.166924560578835,2.1431229336415987,2.1370927132835593,2.170722026291248,2.146673242968886,2.170097756436926,2.0912521547373717,2.1505233287540646,2.130…
GF-T-ITS-5,-0.0,-0.0,-0.0,-0.0,-0.0,-0.0,-0.0,-0.0,-0.0,-0.0,1.3343667308909957,1.3219138299086983,1.344657288763048,1.3783248744905692,1.4096937221483397,1.31491200344058,1.3694979137070844,1.3695649797181362,1.413488420789895,1.2321581230554368,1.344872143989884,1.3558662803515042,1.3607252480951855,1.3929941578055158,1.3349129234000194,1.3175937288122734,1.3982499501015995,1.3472456145861953,1…
GF-T-ITS-50,-0.0,-0.0,-0.0,-0.0,-0.0,-0.0,-0.0,-0.0,-0.0,-0.0,1.3308924594392115,1.3443610088299034,1.324189616974392,1.3848449087955534,1.2680525963214613,1.2818552724317012,1.3234647208585069,1.3713073976211054,1.3426427295642558,1.3193227184126217,1.3247236048797377,1.3286293513622405,1.3104753843562973,1.3375672516953323,1.3300834905001973,1.3247780128261297,1.333437239530492,1.32109772615764…
GF-T-ITS-51,-0.0,-0.0,-0.0,-0.0,-0.0,-0.0,-0.0,-0.0,-0.0,-0.0,1.0681967991316588,1.1144747990238946,1.2057188226371391,1.1849840264756422,1.1607142674156157,1.1485935921867696,1.2000895712929003,1.191021547269104,1.1410214866880233,1.0952035449898305,1.2283281182386625,1.1654674789090393,1.155179044561199,1.1495656625645037,1.1728931122636548,1.1553178183427466,1.148906909986746,1.14563297901622,…
GF-T-ITS-52,-0.0,-0.0,-0.0,-0.0,-0.0,-0.0,-0.0,-0.0,-0.0,-0.0,1.6244611222792937,1.6410766598339313,1.6255191758076581,1.58875507335573,1.6102957698599711,1.6059580521454366,1.617236529838278,1.5879302151707801,1.660725523054978,1.635030554714835,1.6468858046511523,1.609775313488296,1.6049273626350835,1.606147606613807,1.648080922701913,1.6202370235282646,1.5941530036357594,1.650054145613596,1.63…
GF-T-ITS-53,-0.0,-0.0,-0.0,-0.0,-0.0,-0.0,-0.0,-0.0,-0.0,-0.0,1.9155350085910785,1.9938897928401689,1.9381383849384515,1.9386274832871992,2.015802415236503,2.0085954831049073,1.9953456315672902,1.9176968893955515,2.0216546303708256,1.925745950530606,1.9903844344082162,2.0631059657006903,1.9562733097439748,1.990442391182055,2.0513300510356482,2.0145855446207137,1.972759257605678,2.0362237645707713…
GF-T-ITS-54,-0.0,-0.0,-0.0,-0.0,-0.0,-0.0,-0.0,-0.0,-0.0,-0.0,1.6096306616336367,1.5606815841160744,1.6513717592947028,1.5909110028952465,1.6289135682575657,1.5736828506384632,1.6519294374889077,1.645068296363388,1.5899372733863075,1.6224387799007007,1.5568188034890837,1.56146565744379,1.627282899883447,1.5562923385476062,1.5865915156694474,1.5932889610240566,1.590835007052167,1.5748538789154445,…
GF-T-ITS-55,-0.0,-0.0,-0.0,-0.0,-0.0,-0.0,-0.0,-0.0,-0.0,-0.0,1.533326434078966,1.627043058197501,1.5547034657010947,1.574184465259432,1.5245702939471246,1.5861129716805522,1.5782772684878357,1.6375542050939513,1.5754349581880216,1.639238635390562,1.5583624207348308,1.558893154803052,1.5041976290047978,1.5311936686557088,1.5906085127086194,1.5336183508512855,1.5160097983942535,1.5386064011924843,…
GF-T-ITS-56,-0.0,-0.0,-0.0,-0.0,-0.0,-0.0,-0.0,-0.0,-0.0,-0.0,1.5351374648935976,1.5381272029561475,1.5555009815424232,1.5745248683536233,1.627753831580391,1.6131277822122487,1.6053531808120087,1.6027534863779385,1.5646101167763729,1.5353613327073405,1.6011669773619526,1.6148778533493424,1.5804399977816226,1.5972800891904277,1.577298509361074,1.5816497189327252,1.6314990343213538,1.56668412973132…
GF-T-ITS-57,-0.0,-0.0,-0.0,-0.0,-0.0,-0.0,-0.0,-0.0,-0.0,-0.0,1.5250481468192445,1.544392719989646,1.5270570783592803,1.521158252295991,1.5117894341634674,1.5650478571898243,1.5005934104922356,1.567682945510492,1.5417487526670202,1.5218263985878124,1.53229890996849,1.532403083161296,1.5318251024865692,1.5168856624808345,1.5174382449174937,1.5368666955573318,1.5431085359682055,1.5150383618876988,1…
GF-T-ITS-58,-0.0,-0.0,-0.0,-0.0,-0.0,-0.0,-0.0,-0.0,-0.0,-0.0,2.0572722846328437,2.0525558340571086,2.0625671120711915,2.0745034554798636,2.0565080028126186,2.092572982802707,2.0411148742105496,2.0612979083664245,2.0824532131318576,2.0604380690837454,2.060208285187268,2.066737372500782,2.0603254690194683,2.0583519678980857,2.0819367956213073,2.0656785163721088,2.089553267538403,2.081103042156722,…
GF-T-ITS-59,-0.0,-0.0,-0.0,-0.0,-0.0,-0.0,-0.0,-0.0,-0.0,-0.0,1.3043132853023174,1.3158221918786674,1.3277071960382194,1.3755333443958693,1.3464455050521955,1.3914494801590753,1.3167488504921694,1.336924141843062,1.3126501745926706,1.3644479825358842,1.38239129587743,1.3377132460798615,1.3881460051147758,1.3620268285646964,1.345789895043523,1.3440723094554095,1.320843713379833,1.3642704308192433,…
GF-T-ITS-6,-0.0,-0.0,-0.0,-0.0,-0.0,-0.0,-0.0,-0.0,-0.0,-0.0,2.409011008232619,2.36865317777491,2.396059729109522,2.3513826085366443,2.403046626896923,2.3365151107611477,2.3921632029494857,2.4071765682448167,2.33962452621772,2.3999470708184454,2.4000196636058337,2.3476012359386345,2.487529552746102,2.356272117015267,2.3884830413001574,2.394853597268093,2.349348096604581,2.390067680050347,2.362985…
GF-T-ITS-60,-0.0,-0.0,-0.0,-0.0,-0.0,-0.0,-0.0,-0.0,-0.0,-0.0,2.5891855164123103,2.587225348394583,2.6311494903565324,2.611785606674966,2.6376974480861963,2.628739151731469,2.5647110988599406,2.583095193421764,2.5779832860940806,2.6340773651152767,2.6094452389518765,2.574803040242516,2.6104194575665556,2.5912935962445838,2.5734669212621335,2.6061159659642645,2.606957731052012,2.6002959013435882,2…
GF-T-ITS-61,-0.0,-0.0,-0.0,-0.0,-0.0,-0.0,-0.0,-0.0,-0.0,-0.0,2.168375091022762,2.1384371356810004,2.1762093179740525,2.1519968352754315,2.122431342869221,2.1090562149229375,2.155025547018218,2.1732689621829673,2.127084630786582,2.146846639411787,2.1483851031904853,2.168121659775585,2.1304101670797295,2.1376527070885882,2.1283270740679345,2.140026068721662,2.1498335498422576,2.122892673039109,2.1…
GF-T-ITS-62,-0.0,-0.0,-0.0,-0.0,-0.0,-0.0,-0.0,-0.0,-0.0,-0.0,2.181741789612423,2.190513539006751,2.2035950978429666,2.256536980182335,2.2362360179442016,2.1924660947997787,2.2030919454138167,2.215972178673402,2.260544760492618,2.1842379026189707,2.2142303391133136,2.194320620400801,2.2124398097060696,2.212217033835435,2.2256302969382067,2.19430624940894,2.2209630093577997,2.2125152440684874,2.20…
GF-T-ITS-63,-0.0,-0.0,-0.0,-0.0,-0.0,-0.0,-0.0,-0.0,-0.0,-0.0,0.2676820573856794,0.2958727398948483,0.28833738042975876,0.2681429319141345,0.26075856946357356,0.2665876035467954,0.26671881328042313,0.31000809164058674,0.23919501822065933,0.3207337008823603,0.31548161432231847,0.3026850962005656,0.29773566970846466,0.2830116517185773,0.3426692324415072,0.3119290768269317,0.3182872806016121,0.30472…
GF-T-ITS-64,-0.0,-0.0,-0.0,-0.0,-0.0,-0.0,-0.0,-0.0,-0.0,-0.0,1.4668892516065486,1.509316685272429,1.4667069411307758,1.4876197161030942,1.4566626264219826,1.4760762258610642,1.2983910337293976,1.3743351306549447,1.4722901021935197,1.5300534908401509,1.4366232280995863,1.465834197517623,1.4405381745707007,1.3702740444498855,1.413969465823842,1.40165162765654,1.4398166082327755,1.351955990732617,1…
GF-T-ITS-65,-0.0,-0.0,-0.0,-0.0,-0.0,-0.0,-0.0,-0.0,-0.0,-0.0,1.6922307270330739,1.7394141874518156,1.700686652234396,1.759063936596935,1.6770005405378743,1.7213040530252053,1.7982483964105385,1.6538223658903637,1.6828501126867197,1.739815628146197,1.7276435709000175,1.729178296656753,1.6542138967305537,1.7201932896500778,1.7545984161265953,1.7098547138418891,1.7299268785808115,1.7166342289150063…
GF-T-ITS-66,-0.0,-0.0,-0.0,-0.0,-0.0,-0.0,-0.0,-0.0,-0.0,-0.0,0.33247383316719886,0.22986905435693036,0.2746729293623873,0.32816027171742174,0.2915031856115234,0.2808925044338945,0.26984705551302857,0.2743178186701869,0.2707860372874202,0.2595931550333155,0.28241989524680106,0.29572065431345457,0.26958975569939625,0.2727040319627243,0.26377007178805517,0.2868678764372541,0.30853117804225194,0.267…
GF-T-ITS-67,-0.0,-0.0,-0.0,-0.0,-0.0,-0.0,-0.0,-0.0,-0.0,-0.0,0.7619903110383829,0.733339299688869,0.7502596717818476,0.7053258150953868,0.7751552605624745,0.6709289952611415,0.7137050041287524,0.7473102525743758,0.7113214928533155,0.8156300283530757,0.8150517499245535,0.7609661368460259,0.7333982736056823,0.7473542961960861,0.7704068207785807,0.7693092460376205,0.7586893262659781,0.7383327073964…
GF-T-ITS-68,-0.0,-0.0,-0.0,-0.0,-0.0,-0.0,-0.0,-0.0,-0.0,-0.0,1.1326957503645365,1.0759200152218868,1.0673295296489658,1.0274172873428953,1.1290221681801116,1.0343941408584574,0.9884058601624311,1.0495202906187493,0.9800897400829366,1.0622652349459094,1.015681197147812,1.0630869208302967,1.114058496530647,1.0401524458603397,1.0876323404152892,1.0888000288879114,1.0596959574593978,1.00991283331712…
GF-T-ITS-69,-0.0,-0.0,-0.0,-0.0,-0.0,-0.0,-0.0,-0.0,-0.0,-0.0,1.0437998642953719,1.0617062102491748,1.0460447213178672,1.066830426823901,1.1198167706686002,1.041434146220183,1.1242973624202952,1.0803513552327109,1.0586951791074244,1.0414694254551773,1.026737002358825,0.9982694512284802,1.0694635107254722,1.0692168363670511,1.0909446074985718,1.0787392789361818,1.07663605342452,1.0895088845116667,…
GF-T-ITS-7,-0.0,-0.0,-0.0,-0.0,-0.0,-0.0,-0.0,-0.0,-0.0,-0.0,1.820533644491763,1.8854984441746276,1.8017884956084693,1.8220963362953517,1.8324366326160169,1.9274281454153206,1.8197963010530713,1.8704167255289659,1.7882324748420908,1.9165064949747281,1.8657328314586186,1.880242467293981,1.907558984485233,1.821813737428276,1.8413213170948746,1.8557456259751928,1.871759482841271,1.8834622093867064,1…
GF-T-ITS-70,-0.0,-0.0,-0.0,-0.0,-0.0,-0.0,-0.0,-0.0,-0.0,-0.0,1.6621963382396723,1.7054415334621071,1.6922400817645014,1.6427685041921791,1.6489225603700097,1.6918273309270133,1.6675080009447094,1.7041387921360125,1.728219118720327,1.6810935717488775,1.720018437662475,1.6710580141408578,1.686512721650691,1.6918157228338135,1.6873042143132901,1.7117867690221724,1.6786639756656891,1.702277552576348…
GF-T-ITS-71,-0.0,-0.0,-0.0,-0.0,-0.0,-0.0,-0.0,-0.0,-0.0,-0.0,1.7320523578345557,1.6685754289879053,1.6459251382006495,1.7043258497828289,1.6860329926211424,1.6934701657887226,1.6937972929954732,1.6943839398568803,1.6678045217005812,1.6920267596419936,1.654793309228542,1.6971976581158268,1.6562296862866965,1.6698380887123212,1.6525963628311822,1.7135486559841606,1.7053453189666794,1.6781100512283…
GF-T-ITS-72,-0.0,-0.0,-0.0,-0.0,-0.0,-0.0,-0.0,-0.0,-0.0,-0.0,1.83638633370252,1.858450767392507,1.8680635138410884,1.8783092471476583,1.811261290528225,1.8696816509314915,1.8174530259071906,1.9433609180633635,1.9006825765209443,1.8980640272067717,1.87949016599072,1.8690564531370661,1.8775839109194574,1.850803430037523,1.8856672183999226,1.86348910766934,1.8481812225797947,1.9114631146147858,1.87…
GF-T-ITS-73,-0.0,-0.0,-0.0,-0.0,-0.0,-0.0,-0.0,-0.0,-0.0,-0.0,1.84048609752911,1.9330517051959715,1.840107033393627,1.8669615545285947,1.9174271306478563,1.9051227860642286,1.983998638746616,1.8931454198142783,1.8268217247463552,1.9122699746395286,1.9313495577007243,1.9433562889244511,1.8863987092301253,1.9056003123008383,1.9279011197443296,1.9085993848480565,1.8665192251311202,1.9154992451795707…
GF-T-ITS-74,-0.0,-0.0,-0.0,-0.0,-0.0,-0.0,-0.0,-0.0,-0.0,-0.0,1.6585394285878767,1.83657891413662,1.7894168618202544,1.8889604657000467,1.814428829843078,1.7604312520960805,1.870220734594033,1.85585564709304,1.8780362201633163,1.7781042053948128,1.7706755743245879,1.763043215950321,1.7479729782928173,1.8478166387505648,1.809366955186626,1.8485391678654033,1.7963987706951212,1.853282424427037,1.84…
GF-T-ITS-75,-0.0,-0.0,-0.0,-0.0,-0.0,-0.0,-0.0,-0.0,-0.0,-0.0,1.5266989867638663,1.4223943663308012,1.4550684780675653,1.3825471373411673,1.4151028119930422,1.419368241306371,1.4342724174431143,1.4482276833783436,1.4149981020463873,1.429850545568761,1.4079376870398161,1.4396098971177789,1.4089009194939195,1.4943382238562692,1.4135029651150814,1.4313574502840076,1.439991522120813,1.447784529308309…
GF-T-ITS-76,-0.0,-0.0,-0.0,-0.0,-0.0,-0.0,-0.0,-0.0,-0.0,-0.0,2.2641930179771736,2.349794720135642,2.2110467416971273,2.3246953391135823,2.2302505584552224,2.3417849412808738,2.2675432093939785,2.268992619389899,2.2886183309824686,2.258196377386023,2.306490217089623,2.2655549050263493,2.2501080666722273,2.2884152844566072,2.2968182277580445,2.2419279440252864,2.2990627398388104,2.26847135165667,2…
GF-T-ITS-77,-0.0,-0.0,-0.0,-0.0,-0.0,-0.0,-0.0,-0.0,-0.0,-0.0,2.472315557097333,2.4657958708714522,2.5075307604926422,2.4784209971097817,2.4143817339112554,2.4770459917259218,2.439698591706967,2.5665728619060872,2.51398825095497,2.417217161609457,2.491658221189838,2.4944346231016423,2.492768167302854,2.491261001013052,2.498431254586214,2.5043354634407975,2.5224342508946864,2.4810137783777964,2.46…
GF-T-ITS-78,-0.0,-0.0,-0.0,-0.0,-0.0,-0.0,-0.0,-0.0,-0.0,-0.0,2.9095321280846513,2.888623439221997,2.802631663372605,2.8814288580347847,2.833773259587858,2.748122110360543,2.8476897351820885,2.8740893627943676,2.8681589485104775,2.8356280768368927,2.9084485596659326,2.8630030187687803,2.8532313820661126,2.9784860923281933,2.8825919473662833,2.8644452208863833,2.8724534126355583,2.8494643559537427…
GF-T-ITS-79,-0.0,-0.0,-0.0,-0.0,-0.0,-0.0,-0.0,-0.0,-0.0,-0.0,2.913356781909998,2.9394372412270076,2.9270430896500024,2.9481820518559,3.0131412147396106,2.902218616731533,2.891719122282222,2.8500127419226864,2.9652502316794056,2.8867501317917568,2.9981812082297856,2.959935086185467,2.8923801169390058,2.922028055648221,2.9369948955594074,2.952446836318287,2.9207625515613924,2.9247924209578073,2.99…
GF-T-ITS-8,-0.0,-0.0,-0.0,-0.0,-0.0,-0.0,-0.0,-0.0,-0.0,-0.0,1.4556878889213056,1.439418005034866,1.4039912310389773,1.4319514625508922,1.4682901484726658,1.4084426089318736,1.4326995037510708,1.4358971729371393,1.4860417090856908,1.5232525784383912,1.4257892908135719,1.4502249240322442,1.4831037901731703,1.4667641469815544,1.4319387184646009,1.4298533491836176,1.485397266317199,1.427286525064915…
GF-T-ITS-80,-0.0,-0.0,-0.0,-0.0,-0.0,-0.0,-0.0,-0.0,-0.0,-0.0,1.714640970021525,1.6933728410415225,1.819062296076275,1.737659476874198,1.8017291786701692,1.704723699419357,1.8262544657194575,1.804996463196356,1.6935577049415227,1.7807074970879928,1.7701259959166655,1.7249675444261168,1.7000890224502792,1.7526612829974457,1.7382837022006579,1.7732479649744572,1.7300339051785016,1.725978190268375,1…
GF-T-ITS-9,-0.0,-0.0,-0.0,-0.0,-0.0,-0.0,-0.0,-0.0,-0.0,-0.0,1.5436367003797626,1.4939478918257374,1.4110824244582856,1.4532137818236763,1.488043920300331,1.5035606383988092,1.4507338057356187,1.5400632060798112,1.4305646082198908,1.4930863489868622,1.4616412242270624,1.462751947533297,1.5100179931364994,1.47017398169565,1.499601893686255,1.5146388187561157,1.4652038234408635,1.4946280221927923,1…
