# Supplementary material for: Fungicides and the Grapevine Wood Mycobiome: A Case Study on Tracheomycotic Ascomycete Phaeomoniella chlamydospora Reveals Potential for Two Novel Control Strategies
Source: Front Plant Sci. 2019 Oct 31;10:1405. doi: 10.3389/fpls.2019.01405 (PMC6836639; doi:10.3389/fpls.2019.01405)
Supplement: Supplementary file 3 [file DataSheet_1.xls]

## Sheet: EVS_mean_std_med
	Data sheet 1 contains summary statistics of each inoculum type/ fungicide treatment combination (bold). The mean, standard deviation and median of all identified taxa are reported, as calculated on read counts by the dplyr package in R.
	* = artifacts, such as taxa assigned to species level (s__) but belonging to order/class/family level (e.g. s__Pleosporaceae_sp*) were considered outliers and omitted from the analyses. Such artifact are still present in this document for data consistency.
	°= OTU counts below 25 reads were filtered out across all samples to minimize barcoing noise. They are still present in this document for data consistency.
		Control_Water	Mean	St.Dev.	Median		Control_Pathogen	Mean	St.Dev.	Median		Control_ACEA1	Mean	St.Dev.	Median		Control_Pathogen+ACEA1	Mean	St.Dev.	Median		CopperSulfur_Water	Mean	St.Dev.	Median		CopperSulfur_Pathogen	Mean	St.Dev.	Median		CopperSulfur_ACEA1	Mean	St.Dev.	Median		CopperSulfur_Pathogen + ACEA1	Mean	St.Dev.	Median		Systemics_Water	Mean	St.Dev.	Median		Systemics_Pathogen	Mean	St.Dev.
1		g__Debaryomyces	13781.2	4403.02523272352	15529		g__Debaryomyces	2746.6	2272.87148778808	3472		g__Debaryomyces	3167.75	3640.45431001865	2256.5		g__Debaryomyces	4271	3927.7256777937	4920		g__Debaryomyces	13787.4	3257.14641979755	13005		g__Debaryomyces	3769.4	1416.68214501348	3725		g__Debaryomyces	9431.6	6174.5374563606	7764		g__Debaryomyces	9845.2	3013.34344209219	9071		g__Debaryomyces	14172.4	1634.55859485061	13945		g__Debaryomyces	4763.25	4489.73231384678
2		s__Phaeomoniella_chlamydospora	6.2	13.8636214604987	0		s__Phaeomoniella_chlamydospora	10927	2264.9588296479	11325		s__Phaeomoniella_chlamydospora	3167.25	4735.57355730715	1325		s__Phaeomoniella_chlamydospora	2504	3399.26720044188	170		s__Phaeomoniella_chlamydospora	0	0	0		s__Phaeomoniella_chlamydospora	11520.6	3435.70128212567	11780		s__Phaeomoniella_chlamydospora	324.6	611.112755553343	28		s__Phaeomoniella_chlamydospora	355.8	307.497479664468	439		s__Phaeomoniella_chlamydospora	0	0	0		s__Phaeomoniella_chlamydospora	7499	4992.91698308714
3		f__Pleosporales_fam_Incertae_sedis	0	0	0		f__Pleosporales_fam_Incertae_sedis	0	0	0		f__Pleosporales_fam_Incertae_sedis	510	600.680170029498	437.5		f__Pleosporales_fam_Incertae_sedis	1153.8	2579.97523243926	0		f__Pleosporales_fam_Incertae_sedis	0	0	0		f__Pleosporales_fam_Incertae_sedis	0	0	0		f__Pleosporales_fam_Incertae_sedis	1361	2671.07506446375	242		f__Pleosporales_fam_Incertae_sedis	4670.6	3749.10026539702	3496		f__Pleosporales_fam_Incertae_sedis	0	0	0		f__Pleosporales_fam_Incertae_sedis	441.75	883.5
4		g__Cryptococcus	668.6	316.972869501476	824		g__Cryptococcus	2142.6	3486.23777158128	1109		g__Cryptococcus	0	0	0		g__Cryptococcus	66.6	148.922127301486	0		g__Cryptococcus	1891.2	1823.14911622719	1596		g__Cryptococcus	30.6	68.4236801114936	0		g__Cryptococcus	421.4	394.189421471454	229		g__Cryptococcus	480.8	448.472072709104	213		g__Cryptococcus	2370	2314.01987891202	2744		g__Cryptococcus	0	0
5		s__Alternaria_sp	0	0	0		s__Alternaria_sp	0	0	0		s__Alternaria_sp	0	0	0		s__Alternaria_sp	903.4	2020.06381087331	0		s__Alternaria_sp	0	0	0		s__Alternaria_sp	2352.8	3615.00452281875	0		s__Alternaria_sp	4012.4	4083.28376432498	3905		s__Alternaria_sp	992	661.823239241416	630		s__Alternaria_sp	0	0	0		s__Alternaria_sp	0	0
6		s__Circinotrichum_maculiforme	0	0	0		s__Circinotrichum_maculiforme	0	0	0		s__Circinotrichum_maculiforme	0	0	0		s__Circinotrichum_maculiforme	5270.8	7679.80928799668	0		s__Circinotrichum_maculiforme	0	0	0		s__Circinotrichum_maculiforme	0	0	0		s__Circinotrichum_maculiforme	0	0	0		s__Circinotrichum_maculiforme	1373.2	2685.48034809417	244		s__Circinotrichum_maculiforme	0	0	0		s__Circinotrichum_maculiforme	0	0
7		s__Peniophora_sp	0	0	0		s__Peniophora_sp	0	0	0		s__Peniophora_sp	7486.75	8783.40698419469	6535.5		s__Peniophora_sp	0	0	0		s__Peniophora_sp	0	0	0		s__Peniophora_sp	0	0	0		s__Peniophora_sp	0	0	0		s__Peniophora_sp	0	0	0		s__Peniophora_sp	0	0	0		s__Peniophora_sp	0	0
8		o__Agaricales	0	0	0		o__Agaricales	0	0	0		o__Agaricales	460.5	921	0		o__Agaricales	1782	3543.59781860188	0		o__Agaricales	0	0	0		o__Agaricales	171	382.367624152464	0		o__Agaricales	0	0	0		o__Agaricales	0	0	0		o__Agaricales	0	0	0		o__Agaricales	0	0
9		g__Neofusicoccum	0	0	0		g__Neofusicoccum	0	0	0		g__Neofusicoccum	0	0	0		g__Neofusicoccum	0	0	0		g__Neofusicoccum	0	0	0		g__Neofusicoccum	0	0	0		g__Neofusicoccum	0	0	0		g__Neofusicoccum	0	0	0		g__Neofusicoccum	0	0	0		g__Neofusicoccum	411.25	509.315471981757
10		g__Naganishia	0	0	0		g__Naganishia	0	0	0		g__Naganishia	0	0	0		g__Naganishia	0	0	0		g__Naganishia	0	0	0		g__Naganishia	0	0	0		g__Naganishia	0	0	0		g__Naganishia	0	0	0		g__Naganishia	0	0	0		g__Naganishia	2031	4062
11		g__Diaporthe	2102.2	4430.81021936169	40		g__Diaporthe	13.6	30.4105244939971	0		g__Diaporthe	0	0	0		g__Diaporthe	0	0	0		g__Diaporthe	699.2	1563.45872986785	0		g__Diaporthe	0	0	0		g__Diaporthe	0	0	0		g__Diaporthe	0	0	0		g__Diaporthe	0	0	0		g__Diaporthe	0	0
12		s__Malassezia_restricta	245.8	470.77404346459	0		s__Malassezia_restricta	660.6	383.825871978427	800		s__Malassezia_restricta	79.25	158.5	0		s__Malassezia_restricta	988.2	2209.68237536529	0		s__Malassezia_restricta	156	348.826604489967	0		s__Malassezia_restricta	0	0	0		s__Malassezia_restricta	94.2	210.63760348048	0		s__Malassezia_restricta	8	17.8885438199983	0		s__Malassezia_restricta	0	0	0		s__Malassezia_restricta	538	1059.39888616139
13		p__Ascomycota	137	170.267436698859	54		p__Ascomycota	0	0	0		p__Ascomycota	0	0	0		p__Ascomycota	612.8	1067.22523395954	39		p__Ascomycota	62.6	106.971024114009	0		p__Ascomycota	0	0	0		p__Ascomycota	63.8	64.90916730324	65		p__Ascomycota	109.8	129.465053199696	98		p__Ascomycota	0	0	0		p__Ascomycota	0	0
14		g__Fusarium	0	0	0		g__Fusarium	0	0	0		g__Fusarium	0	0	0		g__Fusarium	0	0	0		g__Fusarium	0	0	0		g__Fusarium	0	0	0		g__Fusarium	27	60.3738353924943	0		g__Fusarium	0	0	0		g__Fusarium	0	0	0		g__Fusarium	0	0
15		s__Phaeococcomyces_nigricans	0	0	0		s__Phaeococcomyces_nigricans	0	0	0		s__Phaeococcomyces_nigricans	0	0	0		s__Phaeococcomyces_nigricans	0	0	0		s__Phaeococcomyces_nigricans	0	0	0		s__Phaeococcomyces_nigricans	0	0	0		s__Phaeococcomyces_nigricans	0	0	0		s__Phaeococcomyces_nigricans	0	0	0		s__Phaeococcomyces_nigricans	0	0	0		s__Phaeococcomyces_nigricans	1540.5	3081
16		s__Malassezia_sp	0	0	0		s__Malassezia_sp	0	0	0		s__Malassezia_sp	53.5	107	0		s__Malassezia_sp	0	0	0		s__Malassezia_sp	0	0	0		s__Malassezia_sp	0	0	0		s__Malassezia_sp	0	0	0		s__Malassezia_sp	0	0	0		s__Malassezia_sp	803.8	1797.35144031433	0		s__Malassezia_sp	0	0
17		g__Cadophora	0	0	0		g__Cadophora	0	0	0		g__Cadophora	0	0	0		g__Cadophora	0	0	0		g__Cadophora	1047	2341.16317244228	0		g__Cadophora	0	0	0		g__Cadophora	0	0	0		g__Cadophora	0	0	0		g__Cadophora	0	0	0		g__Cadophora	0	0
18		s__Pyrenochaeta_sp	0	0	0		s__Pyrenochaeta_sp	0	0	0		s__Pyrenochaeta_sp	0	0	0		s__Pyrenochaeta_sp	0	0	0		s__Pyrenochaeta_sp	0	0	0		s__Pyrenochaeta_sp	0	0	0		s__Pyrenochaeta_sp	1027.4	1528.86847047089	0		s__Pyrenochaeta_sp	0	0	0		s__Pyrenochaeta_sp	0	0	0		s__Pyrenochaeta_sp	0	0
19		g__Cladosporium	0	0	0		g__Cladosporium	48.4	108.22569011099	0		g__Cladosporium	0	0	0		g__Cladosporium	0	0	0		g__Cladosporium	0	0	0		g__Cladosporium	0	0	0		g__Cladosporium	449.6	908.06431490286	0		g__Cladosporium	37.8	56.3489130329947	0		g__Cladosporium	0	0	0		g__Cladosporium	30.75	61.5
20		s__Candida_parapsilosis	0	0	0		s__Candida_parapsilosis	0	0	0		s__Candida_parapsilosis	1177.75	2355.5	0		s__Candida_parapsilosis	0	0	0		s__Candida_parapsilosis	0	0	0		s__Candida_parapsilosis	0	0	0		s__Candida_parapsilosis	0	0	0		s__Candida_parapsilosis	0	0	0		s__Candida_parapsilosis	0	0	0		s__Candida_parapsilosis	0	0
21		s__Cystofilobasidium_capitatum	0	0	0		s__Cystofilobasidium_capitatum	0	0	0		s__Cystofilobasidium_capitatum	0	0	0		s__Cystofilobasidium_capitatum	0	0	0		s__Cystofilobasidium_capitatum	0	0	0		s__Cystofilobasidium_capitatum	0	0	0		s__Cystofilobasidium_capitatum	0	0	0		s__Cystofilobasidium_capitatum	0	0	0		s__Cystofilobasidium_capitatum	0	0	0		s__Cystofilobasidium_capitatum	0	0
22		s__Cladosporium_sphaerospermum	112	141.963023354675	29		s__Cladosporium_sphaerospermum	0	0	0		s__Cladosporium_sphaerospermum	0	0	0		s__Cladosporium_sphaerospermum	0	0	0		s__Cladosporium_sphaerospermum	0	0	0		s__Cladosporium_sphaerospermum	0	0	0		s__Cladosporium_sphaerospermum	104.2	232.998283255478	0		s__Cladosporium_sphaerospermum	6.4	14.3108350559987	0		s__Cladosporium_sphaerospermum	0	0	0		s__Cladosporium_sphaerospermum	0	0
23		s__Meyerozyma_guilliermondii	29.2	65.2931849429939	0		s__Meyerozyma_guilliermondii	0	0	0		s__Meyerozyma_guilliermondii	0	0	0		s__Meyerozyma_guilliermondii	0	0	0		s__Meyerozyma_guilliermondii	0	0	0		s__Meyerozyma_guilliermondii	0	0	0		s__Meyerozyma_guilliermondii	0	0	0		s__Meyerozyma_guilliermondii	0	0	0		s__Meyerozyma_guilliermondii	0	0	0		s__Meyerozyma_guilliermondii	161.5	323
24		s__Aureobasidium_pullulans	0	0	0		s__Aureobasidium_pullulans	0	0	0		s__Aureobasidium_pullulans	117.25	234.5	0		s__Aureobasidium_pullulans	6.8	15.2052622469986	0		s__Aureobasidium_pullulans	0	0	0		s__Aureobasidium_pullulans	0	0	0		s__Aureobasidium_pullulans	6.2	13.8636214604987	0		s__Aureobasidium_pullulans	0	0	0		s__Aureobasidium_pullulans	134.8	301.421963366972	0		s__Aureobasidium_pullulans	0	0
25		s__Candida_tropicalis	0	0	0		s__Candida_tropicalis	0	0	0		s__Candida_tropicalis	0	0	0		s__Candida_tropicalis	0	0	0		s__Candida_tropicalis	0	0	0		s__Candida_tropicalis	20.6	46.0630003364957	0		s__Candida_tropicalis	0	0	0		s__Candida_tropicalis	0	0	0		s__Candida_tropicalis	0	0	0		s__Candida_tropicalis	0	0
26		f__Pleosporaceae	0	0	0		f__Pleosporaceae	557.6	1246.83150425388	0		f__Pleosporaceae	0	0	0		f__Pleosporaceae	0	0	0		f__Pleosporaceae	0	0	0		f__Pleosporaceae	0	0	0		f__Pleosporaceae	0	0	0		f__Pleosporaceae	0	0	0		f__Pleosporaceae	0	0	0		f__Pleosporaceae	0	0
27		f__Coniochaetaceae	0	0	0		f__Coniochaetaceae	0	0	0		f__Coniochaetaceae	0	0	0		f__Coniochaetaceae	0	0	0		f__Coniochaetaceae	0	0	0		f__Coniochaetaceae	0	0	0		f__Coniochaetaceae	0	0	0		f__Coniochaetaceae	0	0	0		f__Coniochaetaceae	0	0	0		f__Coniochaetaceae	0	0
28		s__Candida_friedrichii	58	81.8504734256314	0		s__Candida_friedrichii	0	0	0		s__Candida_friedrichii	0	0	0		s__Candida_friedrichii	0	0	0		s__Candida_friedrichii	80	178.885438199983	0		s__Candida_friedrichii	0	0	0		s__Candida_friedrichii	43.4	73.6396632257373	0		s__Candida_friedrichii	28.2	42.038077976996	0		s__Candida_friedrichii	46	102.85912696499	0		s__Candida_friedrichii	11.5	23
29		s__Ilyonectria_destructans	0	0	0		s__Ilyonectria_destructans	0	0	0		s__Ilyonectria_destructans	0	0	0		s__Ilyonectria_destructans	0	0	0		s__Ilyonectria_destructans	0	0	0		s__Ilyonectria_destructans	0	0	0		s__Ilyonectria_destructans	0	0	0		s__Ilyonectria_destructans	0	0	0		s__Ilyonectria_destructans	0	0	0		s__Ilyonectria_destructans	0	0
30		s__Malassezia_sympodialis	0	0	0		s__Malassezia_sympodialis	0	0	0		s__Malassezia_sympodialis	0	0	0		s__Malassezia_sympodialis	0	0	0		s__Malassezia_sympodialis	0	0	0		s__Malassezia_sympodialis	0	0	0		s__Malassezia_sympodialis	0	0	0		s__Malassezia_sympodialis	0	0	0		s__Malassezia_sympodialis	0	0	0		s__Malassezia_sympodialis	0	0
31		s__Sclerotiniaceae_sp*	0	0	0		s__Sclerotiniaceae_sp	0	0	0		s__Sclerotiniaceae_sp	0	0	0		s__Sclerotiniaceae_sp	0	0	0		s__Sclerotiniaceae_sp	0	0	0		s__Sclerotiniaceae_sp	0	0	0		s__Sclerotiniaceae_sp	0	0	0		s__Sclerotiniaceae_sp	0	0	0		s__Sclerotiniaceae_sp	0	0	0		s__Sclerotiniaceae_sp	0	0
32		s__Colletotrichum_gloeosporioides	0	0	0		s__Colletotrichum_gloeosporioides	0	0	0		s__Colletotrichum_gloeosporioides	0	0	0		s__Colletotrichum_gloeosporioides	0	0	0		s__Colletotrichum_gloeosporioides	0	0	0		s__Colletotrichum_gloeosporioides	0	0	0		s__Colletotrichum_gloeosporioides	0	0	0		s__Colletotrichum_gloeosporioides	0	0	0		s__Colletotrichum_gloeosporioides	241.8	540.681236959449	0		s__Colletotrichum_gloeosporioides	0	0
33		o__Pleosporales	0	0	0		o__Pleosporales	0	0	0		o__Pleosporales	0	0	0		o__Pleosporales	0	0	0		o__Pleosporales	0	0	0		o__Pleosporales	0	0	0		o__Pleosporales	0	0	0		o__Pleosporales	0	0	0		o__Pleosporales	0	0	0		o__Pleosporales	0	0
34		s__Sporidiobolus_sp	0	0	0		s__Sporidiobolus_sp	0	0	0		s__Sporidiobolus_sp	456.5	913	0		s__Sporidiobolus_sp	0	0	0		s__Sporidiobolus_sp	0	0	0		s__Sporidiobolus_sp	0	0	0		s__Sporidiobolus_sp	0	0	0		s__Sporidiobolus_sp	0	0	0		s__Sporidiobolus_sp	0	0	0		s__Sporidiobolus_sp	0	0
35		g__Stemphylium	0	0	0		g__Stemphylium	0	0	0		g__Stemphylium	0	0	0		g__Stemphylium	0	0	0		g__Stemphylium	0	0	0		g__Stemphylium	0	0	0		g__Stemphylium	174.4	277.180987803998	0		g__Stemphylium	0	0	0		g__Stemphylium	0	0	0		g__Stemphylium	0	0
36		s__Sporobolomyces_johnsonii	0	0	0		s__Sporobolomyces_johnsonii	0	0	0		s__Sporobolomyces_johnsonii	234.5	469	0		s__Sporobolomyces_johnsonii	0	0	0		s__Sporobolomyces_johnsonii	0	0	0		s__Sporobolomyces_johnsonii	0	0	0		s__Sporobolomyces_johnsonii	0	0	0		s__Sporobolomyces_johnsonii	0	0	0		s__Sporobolomyces_johnsonii	0	0	0		s__Sporobolomyces_johnsonii	0	0
37		s__Acremonium_alternatum	186.2	280.244892906187	0		s__Acremonium_alternatum	65.6	146.686059323986	0		s__Acremonium_alternatum	0	0	0		s__Acremonium_alternatum	0	0	0		s__Acremonium_alternatum	133.6	298.738681793972	0		s__Acremonium_alternatum	0	0	0		s__Acremonium_alternatum	58.4	130.586369885988	0		s__Acremonium_alternatum	0	0	0		s__Acremonium_alternatum	27.2	60.8210489879943	0		s__Acremonium_alternatum	0	0
38		s__Malassezia_globosa	21.8	48.7462819094954	0		s__Malassezia_globosa	157.8	304.043089051536	0		s__Malassezia_globosa	368.75	737.5	0		s__Malassezia_globosa	74.4	83.7454476374686	83		s__Malassezia_globosa	0	0	0		s__Malassezia_globosa	0	0	0		s__Malassezia_globosa	10.2	22.8078933704979	0		s__Malassezia_globosa	5.8	12.9691942694988	0		s__Malassezia_globosa	0	0	0		s__Malassezia_globosa	8	16
39		f__Mycosphaerellaceae	81.4	138.599422798221	0		f__Mycosphaerellaceae	88	196.773982019982	0		f__Mycosphaerellaceae	0	0	0		f__Mycosphaerellaceae	201	449.449663477458	0		f__Mycosphaerellaceae	12.2	27.2800293254974	0		f__Mycosphaerellaceae	0	0	0		f__Mycosphaerellaceae	5.2	11.6275534829989	0		f__Mycosphaerellaceae	33.6	75.1318840439929	0		f__Mycosphaerellaceae	14.8	33.0938060669969	0		f__Mycosphaerellaceae	0	0
40		s__Rhodotorula_nothofagi	0	0	0		s__Rhodotorula_nothofagi	0	0	0		s__Rhodotorula_nothofagi	0	0	0		s__Rhodotorula_nothofagi	0	0	0		s__Rhodotorula_nothofagi	0	0	0		s__Rhodotorula_nothofagi	0	0	0		s__Rhodotorula_nothofagi	0	0	0		s__Rhodotorula_nothofagi	0	0	0		s__Rhodotorula_nothofagi	0	0	0		s__Rhodotorula_nothofagi	225.25	450.5
41		s__Candida_sake	28	62.6099033699941	0		s__Candida_sake	202.6	453.027372241457	0		s__Candida_sake	0	0	0		s__Candida_sake	0	0	0		s__Candida_sake	23.8	53.218417864495	0		s__Candida_sake	82.4	184.252001345983	0		s__Candida_sake	38.2	85.417796740492	0		s__Candida_sake	8.8	19.6773982019982	0		s__Candida_sake	0	0	0		s__Candida_sake	0	0
42		s__Cryptococcus_victoriae	0	0	0		s__Cryptococcus_victoriae	0	0	0		s__Cryptococcus_victoriae	0	0	0		s__Cryptococcus_victoriae	17.6	39.3547964039963	0		s__Cryptococcus_victoriae	0	0	0		s__Cryptococcus_victoriae	0	0	0		s__Cryptococcus_victoriae	0	0	0		s__Cryptococcus_victoriae	18.2	40.6964371904962	0		s__Cryptococcus_victoriae	0	0	0		s__Cryptococcus_victoriae	0	0
43		s__Pseudozyma_sp	0	0	0		s__Pseudozyma_sp	0	0	0		s__Pseudozyma_sp	224	448	0		s__Pseudozyma_sp	0	0	0		s__Pseudozyma_sp	0	0	0		s__Pseudozyma_sp	0	0	0		s__Pseudozyma_sp	0	0	0		s__Pseudozyma_sp	0	0	0		s__Pseudozyma_sp	0	0	0		s__Pseudozyma_sp	0	0
44		s__Rhodotorula_mucilaginosa	54.8	122.536525166988	0		s__Rhodotorula_mucilaginosa	0	0	0		s__Rhodotorula_mucilaginosa	0	0	0		s__Rhodotorula_mucilaginosa	0	0	0		s__Rhodotorula_mucilaginosa	0	0	0		s__Rhodotorula_mucilaginosa	0	0	0		s__Rhodotorula_mucilaginosa	0	0	0		s__Rhodotorula_mucilaginosa	0	0	0		s__Rhodotorula_mucilaginosa	140.8	314.83837123197	0		s__Rhodotorula_mucilaginosa	0	0
45		s__Cadophora_sp	0	0	0		s__Cadophora_sp	156.2	213.885950917773	0		s__Cadophora_sp	0	0	0		s__Cadophora_sp	0	0	0		s__Cadophora_sp	0	0	0		s__Cadophora_sp	0	0	0		s__Cadophora_sp	0	0	0		s__Cadophora_sp	0	0	0		s__Cadophora_sp	0	0	0		s__Cadophora_sp	0	0
46		g__Peniophora	0	0	0		g__Peniophora	0	0	0		g__Peniophora	470.5	635.587130140314	268.5		g__Peniophora	0	0	0		g__Peniophora	0	0	0		g__Peniophora	0	0	0		g__Peniophora	0	0	0		g__Peniophora	0	0	0		g__Peniophora	0	0	0		g__Peniophora	0	0
47		p__Basidiomycota	8.4	18.7829710109982	0		p__Basidiomycota	0	0	0		p__Basidiomycota	0	0	0		p__Basidiomycota	0	0	0		p__Basidiomycota	0	0	0		p__Basidiomycota	0	0	0		p__Basidiomycota	0	0	0		p__Basidiomycota	0	0	0		p__Basidiomycota	0	0	0		p__Basidiomycota	185.25	370.5
48		f__Apiosporaceae	0	0	0		f__Apiosporaceae	0	0	0		f__Apiosporaceae	0	0	0		f__Apiosporaceae	0	0	0		f__Apiosporaceae	0	0	0		f__Apiosporaceae	0	0	0		f__Apiosporaceae	111.8	224.642382465999	0		f__Apiosporaceae	0	0	0		f__Apiosporaceae	0	0	0		f__Apiosporaceae	0	0
49		c__Agaricomycetes	322	470.941079117123	0		c__Agaricomycetes	0	0	0		c__Agaricomycetes	10	20	0		c__Agaricomycetes	0	0	0		c__Agaricomycetes	0	0	0		c__Agaricomycetes	0	0	0		c__Agaricomycetes	0	0	0		c__Agaricomycetes	0	0	0		c__Agaricomycetes	0	0	0		c__Agaricomycetes	0	0
50		c__Sordariomycetes	0	0	0		c__Sordariomycetes	0	0	0		c__Sordariomycetes	0	0	0		c__Sordariomycetes	0	0	0		c__Sordariomycetes	0	0	0		c__Sordariomycetes	0	0	0		c__Sordariomycetes	113	252.675681457476	0		c__Sordariomycetes	0	0	0		c__Sordariomycetes	0	0	0		c__Sordariomycetes	0	0
51		s__Phyllosticta_sp	0	0	0		s__Phyllosticta_sp	0	0	0		s__Phyllosticta_sp	0	0	0		s__Phyllosticta_sp	0	0	0		s__Phyllosticta_sp	0	0	0		s__Phyllosticta_sp	0	0	0		s__Phyllosticta_sp	0	0	0		s__Phyllosticta_sp	0	0	0		s__Phyllosticta_sp	0	0	0		s__Phyllosticta_sp	0	0
52		s__Saccharomyces_cerevisiae	0	0	0		s__Saccharomyces_cerevisiae	0	0	0		s__Saccharomyces_cerevisiae	0	0	0		s__Saccharomyces_cerevisiae	18.2	40.6964371904962	0		s__Saccharomyces_cerevisiae	0	0	0		s__Saccharomyces_cerevisiae	0	0	0		s__Saccharomyces_cerevisiae	0	0	0		s__Saccharomyces_cerevisiae	0	0	0		s__Saccharomyces_cerevisiae	0	0	0		s__Saccharomyces_cerevisiae	0	0
53		s__Filobasidium_magnum	123.4	275.930788423474	0		s__Filobasidium_magnum	0	0	0		s__Filobasidium_magnum	0	0	0		s__Filobasidium_magnum	0	0	0		s__Filobasidium_magnum	0	0	0		s__Filobasidium_magnum	0	0	0		s__Filobasidium_magnum	0	0	0		s__Filobasidium_magnum	0	0	0		s__Filobasidium_magnum	0	0	0		s__Filobasidium_magnum	0	0
54		f__Glomerellaceae	0	0	0		f__Glomerellaceae	72.4	161.891321570985	0		f__Glomerellaceae	0	0	0		f__Glomerellaceae	0	0	0		f__Glomerellaceae	0	0	0		f__Glomerellaceae	0	0	0		f__Glomerellaceae	0	0	0		f__Glomerellaceae	8.6	19.2301846064982	0		f__Glomerellaceae	0	0	0		f__Glomerellaceae	0	0
55		s__Hannaella_oryzae	0	0	0		s__Hannaella_oryzae	0	0	0		s__Hannaella_oryzae	0	0	0		s__Hannaella_oryzae	0	0	0		s__Hannaella_oryzae	0	0	0		s__Hannaella_oryzae	0	0	0		s__Hannaella_oryzae	0	0	0		s__Hannaella_oryzae	0	0	0		s__Hannaella_oryzae	0	0	0		s__Hannaella_oryzae	0	0
56		s__Pleosporales_fam_Incertae_sedis_sp*	0	0	0		s__Pleosporales_fam_Incertae_sedis_sp	0	0	0		s__Pleosporales_fam_Incertae_sedis_sp	0	0	0		s__Pleosporales_fam_Incertae_sedis_sp	0	0	0		s__Pleosporales_fam_Incertae_sedis_sp	90.4	202.140545165981	0		s__Pleosporales_fam_Incertae_sedis_sp	0	0	0		s__Pleosporales_fam_Incertae_sedis_sp	0	0	0		s__Pleosporales_fam_Incertae_sedis_sp	0	0	0		s__Pleosporales_fam_Incertae_sedis_sp	0	0	0		s__Pleosporales_fam_Incertae_sedis_sp	0	0
57		s__Cenococcum_geophilum	0	0	0		s__Cenococcum_geophilum	0	0	0		s__Cenococcum_geophilum	0	0	0		s__Cenococcum_geophilum	0	0	0		s__Cenococcum_geophilum	0	0	0		s__Cenococcum_geophilum	0	0	0		s__Cenococcum_geophilum	0	0	0		s__Cenococcum_geophilum	0	0	0		s__Cenococcum_geophilum	29.2	65.2931849429939	0		s__Cenococcum_geophilum	0	0
58		s__Naganishia_albidosimilis	0	0	0		s__Naganishia_albidosimilis	0	0	0		s__Naganishia_albidosimilis	0	0	0		s__Naganishia_albidosimilis	0	0	0		s__Naganishia_albidosimilis	0	0	0		s__Naganishia_albidosimilis	44.8	100.175845391991	0		s__Naganishia_albidosimilis	0	0	0		s__Naganishia_albidosimilis	0	0	0		s__Naganishia_albidosimilis	0	0	0		s__Naganishia_albidosimilis	0	0
59		g__Malassezia	0	0	0		g__Malassezia	64.6	144.449991346486	0		g__Malassezia	0	0	0		g__Malassezia	0	0	0		g__Malassezia	0	0	0		g__Malassezia	0	0	0		g__Malassezia	5	11.1803398874989	0		g__Malassezia	0	0	0		g__Malassezia	0	0	0		g__Malassezia	0	0
60		c__Microbotryomycetes	0	0	0		c__Microbotryomycetes	0	0	0		c__Microbotryomycetes	0	0	0		c__Microbotryomycetes	0	0	0		c__Microbotryomycetes	0	0	0		c__Microbotryomycetes	0	0	0		c__Microbotryomycetes	0	0	0		c__Microbotryomycetes	0	0	0		c__Microbotryomycetes	0	0	0		c__Microbotryomycetes	68.75	137.5
61		s__Neophysalospora_eucalypti	0	0	0		s__Neophysalospora_eucalypti	0	0	0		s__Neophysalospora_eucalypti	0	0	0		s__Neophysalospora_eucalypti	0	0	0		s__Neophysalospora_eucalypti	0	0	0		s__Neophysalospora_eucalypti	0	0	0		s__Neophysalospora_eucalypti	0	0	0		s__Neophysalospora_eucalypti	0	0	0		s__Neophysalospora_eucalypti	0	0	0		s__Neophysalospora_eucalypti	0	0
62		s__Buckleyzyma_sp	0	0	0		s__Buckleyzyma_sp	0	0	0		s__Buckleyzyma_sp	0	0	0		s__Buckleyzyma_sp	67.2	150.263768087986	0		s__Buckleyzyma_sp	0	0	0		s__Buckleyzyma_sp	0	0	0		s__Buckleyzyma_sp	0	0	0		s__Buckleyzyma_sp	0	0	0		s__Buckleyzyma_sp	0	0	0		s__Buckleyzyma_sp	0	0
63		s__Peniophora_piceae	0	0	0		s__Peniophora_piceae	64.6	144.449991346486	0		s__Peniophora_piceae	0	0	0		s__Peniophora_piceae	0	0	0		s__Peniophora_piceae	0	0	0		s__Peniophora_piceae	0	0	0		s__Peniophora_piceae	0	0	0		s__Peniophora_piceae	0	0	0		s__Peniophora_piceae	0	0	0		s__Peniophora_piceae	0	0
64		s__Sporidiobolales_fam_Incertae_sedis_sp*	0	0	0		s__Sporidiobolales_fam_Incertae_sedis_sp	0	0	0		s__Sporidiobolales_fam_Incertae_sedis_sp	0	0	0		s__Sporidiobolales_fam_Incertae_sedis_sp	0	0	0		s__Sporidiobolales_fam_Incertae_sedis_sp	0	0	0		s__Sporidiobolales_fam_Incertae_sedis_sp	0	0	0		s__Sporidiobolales_fam_Incertae_sedis_sp	0	0	0		s__Sporidiobolales_fam_Incertae_sedis_sp	0	0	0		s__Sporidiobolales_fam_Incertae_sedis_sp	0	0	0		s__Sporidiobolales_fam_Incertae_sedis_sp	53.75	107.5
65		s__Cystofilobasidium_infirmominiatum	0	0	0		s__Cystofilobasidium_infirmominiatum	0	0	0		s__Cystofilobasidium_infirmominiatum	0	0	0		s__Cystofilobasidium_infirmominiatum	35.4	79.1568064034926	0		s__Cystofilobasidium_infirmominiatum	0	0	0		s__Cystofilobasidium_infirmominiatum	0	0	0		s__Cystofilobasidium_infirmominiatum	0	0	0		s__Cystofilobasidium_infirmominiatum	0	0	0		s__Cystofilobasidium_infirmominiatum	0	0	0		s__Cystofilobasidium_infirmominiatum	0	0
66		s__Meira_nashicola	0	0	0		s__Meira_nashicola	0	0	0		s__Meira_nashicola	0	0	0		s__Meira_nashicola	0	0	0		s__Meira_nashicola	0	0	0		s__Meira_nashicola	0	0	0		s__Meira_nashicola	36.4	81.3928743809923	0		s__Meira_nashicola	0	0	0		s__Meira_nashicola	0	0	0		s__Meira_nashicola	0	0
67		k__Fungi	0	0	0		k__Fungi	18.6	41.5908643814961	0		k__Fungi	0	0	0		k__Fungi	0	0	0		k__Fungi	0	0	0		k__Fungi	0	0	0		k__Fungi	0	0	0		k__Fungi	0	0	0		k__Fungi	0	0	0		k__Fungi	0	0
68		s__Pseudotaeniolina_globosa	0	0	0		s__Pseudotaeniolina_globosa	0	0	0		s__Pseudotaeniolina_globosa	0	0	0		s__Pseudotaeniolina_globosa	0	0	0		s__Pseudotaeniolina_globosa	0	0	0		s__Pseudotaeniolina_globosa	0	0	0		s__Pseudotaeniolina_globosa	0	0	0		s__Pseudotaeniolina_globosa	0	0	0		s__Pseudotaeniolina_globosa	0	0	0		s__Pseudotaeniolina_globosa	0	0
69		s__Cyberlindnera_jadinii	0	0	0		s__Cyberlindnera_jadinii	0	0	0		s__Cyberlindnera_jadinii	0	0	0		s__Cyberlindnera_jadinii	0	0	0		s__Cyberlindnera_jadinii	0	0	0		s__Cyberlindnera_jadinii	0	0	0		s__Cyberlindnera_jadinii	0	0	0		s__Cyberlindnera_jadinii	0	0	0		s__Cyberlindnera_jadinii	0	0	0		s__Cyberlindnera_jadinii	0	0
70		f__Hydnaceae	0	0	0		f__Hydnaceae	0	0	0		f__Hydnaceae	0	0	0		f__Hydnaceae	0	0	0		f__Hydnaceae	0	0	0		f__Hydnaceae	0	0	0		f__Hydnaceae	0	0	0		f__Hydnaceae	0	0	0		f__Hydnaceae	0	0	0		f__Hydnaceae	0	0
71		s__Tubaria_furfuracea	0	0	0		s__Tubaria_furfuracea	0	0	0		s__Tubaria_furfuracea	0	0	0		s__Tubaria_furfuracea	0	0	0		s__Tubaria_furfuracea	0	0	0		s__Tubaria_furfuracea	0	0	0		s__Tubaria_furfuracea	0	0	0		s__Tubaria_furfuracea	0	0	0		s__Tubaria_furfuracea	0	0	0		s__Tubaria_furfuracea	0	0
72		s__Leucosporidiales_sp*	0	0	0		s__Leucosporidiales_sp	0	0	0		s__Leucosporidiales_sp	0	0	0		s__Leucosporidiales_sp	0	0	0		s__Leucosporidiales_sp	0	0	0		s__Leucosporidiales_sp	0	0	0		s__Leucosporidiales_sp	0	0	0		s__Leucosporidiales_sp	0	0	0		s__Leucosporidiales_sp	0	0	0		s__Leucosporidiales_sp	0	0
73		s__Pleosporaceae_sp*	0	0	0		s__Pleosporaceae_sp	0	0	0		s__Pleosporaceae_sp	0	0	0		s__Pleosporaceae_sp	0	0	0		s__Pleosporaceae_sp	0	0	0		s__Pleosporaceae_sp	0	0	0		s__Pleosporaceae_sp	29.4	65.7403985384938	0		s__Pleosporaceae_sp	0	0	0		s__Pleosporaceae_sp	0	0	0		s__Pleosporaceae_sp	0	0
74		s__Itersonilia_perplexans	0	0	0		s__Itersonilia_perplexans	0	0	0		s__Itersonilia_perplexans	0	0	0		s__Itersonilia_perplexans	0	0	0		s__Itersonilia_perplexans	0	0	0		s__Itersonilia_perplexans	0	0	0		s__Itersonilia_perplexans	0	0	0		s__Itersonilia_perplexans	0	0	0		s__Itersonilia_perplexans	0	0	0		s__Itersonilia_perplexans	0	0
75		s__Erythrobasidium_hasegawianum	0	0	0		s__Erythrobasidium_hasegawianum	0	0	0		s__Erythrobasidium_hasegawianum	0	0	0		s__Erythrobasidium_hasegawianum	0	0	0		s__Erythrobasidium_hasegawianum	0	0	0		s__Erythrobasidium_hasegawianum	0	0	0		s__Erythrobasidium_hasegawianum	0	0	0		s__Erythrobasidium_hasegawianum	0	0	0		s__Erythrobasidium_hasegawianum	0	0	0		s__Erythrobasidium_hasegawianum	0	0
76		s__Lecanicillium_lecanii	0	0	0		s__Lecanicillium_lecanii	0	0	0		s__Lecanicillium_lecanii	0	0	0		s__Lecanicillium_lecanii	0	0	0		s__Lecanicillium_lecanii	0	0	0		s__Lecanicillium_lecanii	0	0	0		s__Lecanicillium_lecanii	0	0	0		s__Lecanicillium_lecanii	0	0	0		s__Lecanicillium_lecanii	0	0	0		s__Lecanicillium_lecanii	0	0
77		g__Alternaria	0	0	0		g__Alternaria	0	0	0		g__Alternaria	0	0	0		g__Alternaria	0	0	0		g__Alternaria	0	0	0		g__Alternaria	0	0	0		g__Alternaria	20.4	45.6157867409957	0		g__Alternaria	0	0	0		g__Alternaria	0	0	0		g__Alternaria	0	0
78		o__Coniochaetales	0	0	0		o__Coniochaetales	0	0	0		o__Coniochaetales	0	0	0		o__Coniochaetales	0	0	0		o__Coniochaetales	0	0	0		o__Coniochaetales	0	0	0		o__Coniochaetales	0	0	0		o__Coniochaetales	0	0	0		o__Coniochaetales	0	0	0		o__Coniochaetales	0	0
79		s__Cladosporium_fusiforme	0	0	0		s__Cladosporium_fusiforme	0	0	0		s__Cladosporium_fusiforme	0	0	0		s__Cladosporium_fusiforme	0	0	0		s__Cladosporium_fusiforme	0	0	0		s__Cladosporium_fusiforme	0	0	0		s__Cladosporium_fusiforme	0	0	0		s__Cladosporium_fusiforme	0	0	0		s__Cladosporium_fusiforme	0	0	0		s__Cladosporium_fusiforme	0	0
80		s__Coriolopsis_gallica	0	0	0		s__Coriolopsis_gallica	0	0	0		s__Coriolopsis_gallica	0	0	0		s__Coriolopsis_gallica	0	0	0		s__Coriolopsis_gallica	0	0	0		s__Coriolopsis_gallica	0	0	0		s__Coriolopsis_gallica	0	0	0		s__Coriolopsis_gallica	0	0	0		s__Coriolopsis_gallica	0	0	0		s__Coriolopsis_gallica	0	0
81		s__Ceratobasidium_sp	0	0	0		s__Ceratobasidium_sp	0	0	0		s__Ceratobasidium_sp	0	0	0		s__Ceratobasidium_sp	0	0	0		s__Ceratobasidium_sp	0	0	0		s__Ceratobasidium_sp	0	0	0		s__Ceratobasidium_sp	0	0	0		s__Ceratobasidium_sp	0	0	0		s__Ceratobasidium_sp	0	0	0		s__Ceratobasidium_sp	0	0
82		g__Dioszegia	0	0	0		g__Dioszegia	0	0	0		g__Dioszegia	0	0	0		g__Dioszegia	0	0	0		g__Dioszegia	0	0	0		g__Dioszegia	0	0	0		g__Dioszegia	0	0	0		g__Dioszegia	0	0	0		g__Dioszegia	0	0	0		g__Dioszegia	0	0
83		s__Tilletiopsis_pallescens	0	0	0		s__Tilletiopsis_pallescens	0	0	0		s__Tilletiopsis_pallescens	0	0	0		s__Tilletiopsis_pallescens	0	0	0		s__Tilletiopsis_pallescens	0	0	0		s__Tilletiopsis_pallescens	0	0	0		s__Tilletiopsis_pallescens	0	0	0		s__Tilletiopsis_pallescens	0	0	0		s__Tilletiopsis_pallescens	0	0	0		s__Tilletiopsis_pallescens	0	0
84		s__Cryptococcus_heimaeyensis	0	0	0		s__Cryptococcus_heimaeyensis	0	0	0		s__Cryptococcus_heimaeyensis	0	0	0		s__Cryptococcus_heimaeyensis	0	0	0		s__Cryptococcus_heimaeyensis	0	0	0		s__Cryptococcus_heimaeyensis	0	0	0		s__Cryptococcus_heimaeyensis	12	26.8328157299975	0		s__Cryptococcus_heimaeyensis	0	0	0		s__Cryptococcus_heimaeyensis	0	0	0		s__Cryptococcus_heimaeyensis	0	0
85		s__Phaeotheca_triangularis	0	0	0		s__Phaeotheca_triangularis	0	0	0		s__Phaeotheca_triangularis	0	0	0		s__Phaeotheca_triangularis	0	0	0		s__Phaeotheca_triangularis	0	0	0		s__Phaeotheca_triangularis	0	0	0		s__Phaeotheca_triangularis	0	0	0		s__Phaeotheca_triangularis	0	0	0		s__Phaeotheca_triangularis	0	0	0		s__Phaeotheca_triangularis	0	0
86		s__Debaryomyces_mycophilus	0	0	0		s__Debaryomyces_mycophilus	0	0	0		s__Debaryomyces_mycophilus	0	0	0		s__Debaryomyces_mycophilus	12.8	28.6216701119973	0		s__Debaryomyces_mycophilus	0	0	0		s__Debaryomyces_mycophilus	0	0	0		s__Debaryomyces_mycophilus	0	0	0		s__Debaryomyces_mycophilus	0	0	0		s__Debaryomyces_mycophilus	0	0	0		s__Debaryomyces_mycophilus	0	0
87		c__Tremellomycetes	0	0	0		c__Tremellomycetes	0	0	0		c__Tremellomycetes	0	0	0		c__Tremellomycetes	0	0	0		c__Tremellomycetes	0	0	0		c__Tremellomycetes	0	0	0		c__Tremellomycetes	0	0	0		c__Tremellomycetes	0	0	0		c__Tremellomycetes	0	0	0		c__Tremellomycetes	8.25	16.5
88		s__Debaryomyces_prosopidis	0	0	0		s__Debaryomyces_prosopidis	0	0	0		s__Debaryomyces_prosopidis	0	0	0		s__Debaryomyces_prosopidis	0	0	0		s__Debaryomyces_prosopidis	0	0	0		s__Debaryomyces_prosopidis	0	0	0		s__Debaryomyces_prosopidis	0	0	0		s__Debaryomyces_prosopidis	0	0	0		s__Debaryomyces_prosopidis	0	0	0		s__Debaryomyces_prosopidis	7.75	15.5
89		s__Sakaguchia_dacryoidea°	0	0	0		s__Sakaguchia_dacryoidea	0	0	0		s__Sakaguchia_dacryoidea	0	0	0		s__Sakaguchia_dacryoidea	0	0	0		s__Sakaguchia_dacryoidea	0	0	0		s__Sakaguchia_dacryoidea	0	0	0		s__Sakaguchia_dacryoidea	0	0	0		s__Sakaguchia_dacryoidea	0	0	0		s__Sakaguchia_dacryoidea	0	0	0		s__Sakaguchia_dacryoidea	0	0
90		s__Leucosporidium_sp	0	0	0		s__Leucosporidium_sp	0	0	0		s__Leucosporidium_sp	0	0	0		s__Leucosporidium_sp	0	0	0		s__Leucosporidium_sp	0	0	0		s__Leucosporidium_sp	0	0	0		s__Leucosporidium_sp	0	0	0		s__Leucosporidium_sp	0	0	0		s__Leucosporidium_sp	0	0	0		s__Leucosporidium_sp	0	0
91		s__Diaporthe_phaseolorum	7.4	16.5469030334984	0		s__Diaporthe_phaseolorum	0	0	0		s__Diaporthe_phaseolorum	0	0	0		s__Diaporthe_phaseolorum	0	0	0		s__Diaporthe_phaseolorum	0	0	0		s__Diaporthe_phaseolorum	0	0	0		s__Diaporthe_phaseolorum	0	0	0		s__Diaporthe_phaseolorum	0	0	0		s__Diaporthe_phaseolorum	0	0	0		s__Diaporthe_phaseolorum	0	0
92		s__Hyphodermella_rosae	11.8	26.3856021344975	0		s__Hyphodermella_rosae	0	0	0		s__Hyphodermella_rosae	0	0	0		s__Hyphodermella_rosae	0	0	0		s__Hyphodermella_rosae	0	0	0		s__Hyphodermella_rosae	0	0	0		s__Hyphodermella_rosae	0	0	0		s__Hyphodermella_rosae	0	0	0		s__Hyphodermella_rosae	0	0	0		s__Hyphodermella_rosae	0	0
93		f__Phaeosphaeriaceae°	0	0	0		f__Phaeosphaeriaceae	0	0	0		f__Phaeosphaeriaceae	0	0	0		f__Phaeosphaeriaceae	0	0	0		f__Phaeosphaeriaceae	0	0	0		f__Phaeosphaeriaceae	0	0	0		f__Phaeosphaeriaceae	0	0	0		f__Phaeosphaeriaceae	0	0	0		f__Phaeosphaeriaceae	0	0	0		f__Phaeosphaeriaceae	0	0
94		g__Psathyrella°	0	0	0		g__Psathyrella	0	0	0		g__Psathyrella	0	0	0		g__Psathyrella	0	0	0		g__Psathyrella	0	0	0		g__Psathyrella	0	0	0		g__Psathyrella	0	0	0		g__Psathyrella	0	0	0		g__Psathyrella	0	0	0		g__Psathyrella	0	0
95		s__Wallemia_hederae°	0	0	0		s__Wallemia_hederae	0	0	0		s__Wallemia_hederae	0	0	0		s__Wallemia_hederae	0	0	0		s__Wallemia_hederae	0	0	0		s__Wallemia_hederae	0	0	0		s__Wallemia_hederae	0	0	0		s__Wallemia_hederae	0	0	0		s__Wallemia_hederae	0	0	0		s__Wallemia_hederae	0	0
96		s__Schizophyllum_commune°	0	0	0		s__Schizophyllum_commune	0	0	0		s__Schizophyllum_commune	0	0	0		s__Schizophyllum_commune	0	0	0		s__Schizophyllum_commune	0	0	0		s__Schizophyllum_commune	0	0	0		s__Schizophyllum_commune	0	0	0		s__Schizophyllum_commune	0	0	0		s__Schizophyllum_commune	0	0	0		s__Schizophyllum_commune	0	0
97		s__Eutypa_leptoplaca°	0	0	0		s__Eutypa_leptoplaca	0	0	0		s__Eutypa_leptoplaca	0	0	0		s__Eutypa_leptoplaca	0	0	0		s__Eutypa_leptoplaca	0	0	0		s__Eutypa_leptoplaca	0	0	0		s__Eutypa_leptoplaca	0	0	0		s__Eutypa_leptoplaca	0	0	0		s__Eutypa_leptoplaca	0	0	0		s__Eutypa_leptoplaca	0	0
98		s__Lopadostoma_quercicola°	0	0	0		s__Lopadostoma_quercicola	0	0	0		s__Lopadostoma_quercicola	0	0	0		s__Lopadostoma_quercicola	0	0	0		s__Lopadostoma_quercicola	0	0	0		s__Lopadostoma_quercicola	0	0	0		s__Lopadostoma_quercicola	0	0	0		s__Lopadostoma_quercicola	0	0	0		s__Lopadostoma_quercicola	0	0	0		s__Lopadostoma_quercicola	0	0
99		s__Lophiostoma_sp°	0	0	0		s__Lophiostoma_sp	0	0	0		s__Lophiostoma_sp	0	0	0		s__Lophiostoma_sp	0	0	0		s__Lophiostoma_sp	0	0	0		s__Lophiostoma_sp	0	0	0		s__Lophiostoma_sp	0	0	0		s__Lophiostoma_sp	0	0	0		s__Lophiostoma_sp	0	0	0		s__Lophiostoma_sp	0	0
100		g__Fomitiporia°	0	0	0		g__Fomitiporia	0	0	0		g__Fomitiporia	0	0	0		g__Fomitiporia	0	0	0		g__Fomitiporia	0	0	0		g__Fomitiporia	0	0	0		g__Fomitiporia	0	0	0		g__Fomitiporia	0	0	0		g__Fomitiporia	0	0	0		g__Fomitiporia	0	0
101		g__Colletotrichum°	0	0	0		g__Colletotrichum	0	0	0		g__Colletotrichum	0	0	0		g__Colletotrichum	0	0	0		g__Colletotrichum	0	0	0		g__Colletotrichum	0	0	0		g__Colletotrichum	0	0	0		g__Colletotrichum	0	0	0		g__Colletotrichum	0	0	0		g__Colletotrichum	0	0
102		s__Exophiala_xenobiotica°	0	0	0		s__Exophiala_xenobiotica	0	0	0		s__Exophiala_xenobiotica	0	0	0		s__Exophiala_xenobiotica	0	0	0		s__Exophiala_xenobiotica	0	0	0		s__Exophiala_xenobiotica	0	0	0		s__Exophiala_xenobiotica	0	0	0		s__Exophiala_xenobiotica	0	0	0		s__Exophiala_xenobiotica	0	0	0		s__Exophiala_xenobiotica	0	0
103		s__Peltaster_cerophilus°	0	0	0		s__Peltaster_cerophilus	0	0	0		s__Peltaster_cerophilus	0	0	0		s__Peltaster_cerophilus	0	0	0		s__Peltaster_cerophilus	0	0	0		s__Peltaster_cerophilus	0	0	0		s__Peltaster_cerophilus	0	0	0		s__Peltaster_cerophilus	0	0	0		s__Peltaster_cerophilus	0	0	0		s__Peltaster_cerophilus	0	0
104		c__Leotiomycetes°	0	0	0		c__Leotiomycetes	0	0	0		c__Leotiomycetes	0	0	0		c__Leotiomycetes	0	0	0		c__Leotiomycetes	0	0	0		c__Leotiomycetes	0	0	0		c__Leotiomycetes	0	0	0		c__Leotiomycetes	0	0	0		c__Leotiomycetes	0	0	0		c__Leotiomycetes	0	0
105		s__Cryptococcus_dimennae°	0	0	0		s__Cryptococcus_dimennae	0	0	0		s__Cryptococcus_dimennae	0	0	0		s__Cryptococcus_dimennae	0	0	0		s__Cryptococcus_dimennae	0	0	0		s__Cryptococcus_dimennae	0	0	0		s__Cryptococcus_dimennae	0	0	0		s__Cryptococcus_dimennae	0	0	0		s__Cryptococcus_dimennae	0	0	0		s__Cryptococcus_dimennae	0	0
106		s__Wallemia_muriae°	0	0	0		s__Wallemia_muriae	0	0	0		s__Wallemia_muriae	0	0	0		s__Wallemia_muriae	0	0	0		s__Wallemia_muriae	0	0	0		s__Wallemia_muriae	0	0	0		s__Wallemia_muriae	0	0	0		s__Wallemia_muriae	0	0	0		s__Wallemia_muriae	0	0	0		s__Wallemia_muriae	0	0
107		s__Anthostoma_gastrinum°	0	0	0		s__Anthostoma_gastrinum	0	0	0		s__Anthostoma_gastrinum	0	0	0		s__Anthostoma_gastrinum	0	0	0		s__Anthostoma_gastrinum	0	0	0		s__Anthostoma_gastrinum	0	0	0		s__Anthostoma_gastrinum	0	0	0		s__Anthostoma_gastrinum	0	0	0		s__Anthostoma_gastrinum	0	0	0		s__Anthostoma_gastrinum	0	0
108		s__Stereum_sanguinolentum°	0	0	0		s__Stereum_sanguinolentum	0	0	0		s__Stereum_sanguinolentum	0	0	0		s__Stereum_sanguinolentum	0	0	0		s__Stereum_sanguinolentum	0	0	0		s__Stereum_sanguinolentum	0	0	0		s__Stereum_sanguinolentum	0	0	0		s__Stereum_sanguinolentum	0	0	0		s__Stereum_sanguinolentum	0	0	0		s__Stereum_sanguinolentum	0	0
109		c__Dothideomycetes°	0	0	0		c__Dothideomycetes	0	0	0		c__Dothideomycetes	0	0	0		c__Dothideomycetes	0	0	0		c__Dothideomycetes	0	0	0		c__Dothideomycetes	0	0	0		c__Dothideomycetes	0	0	0		c__Dothideomycetes	0	0	0		c__Dothideomycetes	0	0	0		c__Dothideomycetes	0	0
110		s__Acremonium_sp°	0	0	0		s__Acremonium_sp	0	0	0		s__Acremonium_sp	0	0	0		s__Acremonium_sp	0	0	0		s__Acremonium_sp	0	0	0		s__Acremonium_sp	0	0	0		s__Acremonium_sp	0	0	0		s__Acremonium_sp	0	0	0		s__Acremonium_sp	0	0	0		s__Acremonium_sp	0	0
111		s__Trematosphaeria_pertusa°	0	0	0		s__Trematosphaeria_pertusa	0	0	0		s__Trematosphaeria_pertusa	0	0	0		s__Trematosphaeria_pertusa	0	0	0		s__Trematosphaeria_pertusa	0	0	0		s__Trematosphaeria_pertusa	0	0	0		s__Trematosphaeria_pertusa	0	0	0		s__Trematosphaeria_pertusa	0	0	0		s__Trematosphaeria_pertusa	0	0	0		s__Trematosphaeria_pertusa	0	0
112		f__Botryosphaeriaceae°	0	0	0		f__Botryosphaeriaceae	0	0	0		f__Botryosphaeriaceae	0	0	0		f__Botryosphaeriaceae	0	0	0		f__Botryosphaeriaceae	0	0	0		f__Botryosphaeriaceae	0	0	0		f__Botryosphaeriaceae	0	0	0		f__Botryosphaeriaceae	0	0	0		f__Botryosphaeriaceae	0	0	0		f__Botryosphaeriaceae	0	0
113		s__Eutypa_lata°	0	0	0		s__Eutypa_lata	0	0	0		s__Eutypa_lata	0	0	0		s__Eutypa_lata	0	0	0		s__Eutypa_lata	0	0	0		s__Eutypa_lata	0	0	0		s__Eutypa_lata	0	0	0		s__Eutypa_lata	0	0	0		s__Eutypa_lata	0	0	0		s__Eutypa_lata	0	0
[truncated: 25 more columns]
